# Supplementary material for: Ethyl 2-(2,6-difluoro­benz­yloxy)-4-(4,6-dimethoxy­pyrimidin-2-yl)quinoline-3-carboxyl­ate
Source: Acta Crystallogr Sect E Struct Rep Online. 2009 Aug 8;65(Pt 9):o2101. doi: 10.1107/S1600536809030499 (PMC2970014; doi:10.1107/S1600536809030499)
Supplement: Supplementary file 1 [file e-65-o2101-sup1.cif]

##############################################################################
###                                                                        ###
###        Electronic paper (Acta Crystallographica Section E)             ###
###                                                                        ###
##############################################################################
#                                                                            #
# This CIF contains the data in a paper accepted for publication in Acta     #
# Crystallographica Section E. It conforms to the requirements of Notes      #
# for Authors for Section E, and has been peer reviewed under the auspices   #
# of the IUCr Commission on Journals.                                        #
#                                                                            #
# Full details of the Crystallographic Information File format               #
# are given in the paper "The Crystallographic Information File (CIF):       #
# a New Standard Archive File for Crystallography" by S. R. Hall, F. H.      #
# Allen and I. D. Brown [Acta Cryst. (1991), A47, 655-685].                  #
#                                                                            #
# The current version of the core CIF dictionary is obtainable from          #
# ftp://ftp.iucr.org/pub/cif_core.dic. The current version number is 2.4.    #
#                                                                            #
# Software is freely available for graphical display of the structure(s) in  #
# this CIF.  For information consult the CIF home page http://www.iucr.org/  #
# cif/home.html                                                              #
#                                                                            #
# This file may be used for bona fide research purposes within the           #
# scientific community so long as proper attribution is given to the journal # 
# article from which it was obtained.                                        #
#                                                                            #
##############################################################################
                                             
data_global
_audit_creation_method     'form.cif (version 2.0)'
_journal_data_validation_number     ?
_journal_date_recd_electronic     2009-07-20
_journal_date_accepted     2009-07-31
_journal_name_full     'Acta Crystallographica, Section E'
_journal_year     2009
_journal_volume     65
_journal_issue      9
_journal_page_first     o2101
_journal_page_last     o2101
_journal_paper_category     QO
_journal_coeditor_code     DN2477
loop_
    _publ_contact_author_name
    'Dr. Li Yuan-xiang'
_publ_contact_author_address
;
  Key laboratory of Hunan Province for Study and Utilization
of Ethnica Medicinal Plant Resources
  Huaihua University
  Huaihua 418008
  People's Republic of China
;
_publ_contact_author_email     'hhhhxylyx@yahoo.com.cn'
_publ_contact_author_fax     '86 745 2851305'
_publ_contact_author_phone     '86 745 2851014'
_publ_section_title
;\
Ethyl
2-(2,6-difluorobenzyloxy)-4-(4,6-dimethoxypyrimidin-2-yl)quinoline-3-\
carboxylate
;
loop_
    _publ_author_name
    _publ_author_footnote
    _publ_author_address
    'Li, Yuan-xiang' .
;
Key Laboratory of Hunan Province for the Study and Utilization
of Ethnic Medicinal Plant Resources
Huaihua University
Huaihua 418008
People's Republic of China
;
_publ_section_synopsis     .
data_I
_audit_creation_method     SHELXL-97
_chemical_name_systematic
;
Ethyl 2-(2,6-difluorobenzyloxy)-4-(4,6-dimethoxypyrimidin-2-yl)quinoline-3-
carboxylate
;
_chemical_name_common     ?
_chemical_formula_moiety     'C25 H21 F2 N3 O5'
_chemical_formula_sum     'C25 H21 F2 N3 O5'
_chemical_formula_iupac     'C25 H21 F2 N3 O5'
_chemical_formula_weight     481.45
_chemical_melting_point     ?
_symmetry_cell_setting     triclinic
_symmetry_space_group_name_H-M     'P -1'
_symmetry_space_group_name_Hall     '-P 1'
loop_
    _symmetry_equiv_pos_as_xyz
    'x, y, z'
    '-x, -y, -z'
_cell_length_a     9.6623(6)
_cell_length_b     10.7044(6)
_cell_length_c     11.3856(7)
_cell_angle_alpha     84.4660(10)
_cell_angle_beta     82.251(2)
_cell_angle_gamma     81.3940(10)
_cell_volume     1150.21(12)
_cell_formula_units_Z     2
_cell_measurement_reflns_used     4454
_cell_measurement_theta_min     2.54
_cell_measurement_theta_max     27.86
_cell_measurement_temperature     297(2)
_exptl_crystal_description     block
_exptl_crystal_colour     colourless
_exptl_crystal_size_max     0.20
_exptl_crystal_size_mid     0.20
_exptl_crystal_size_min     0.10
_exptl_crystal_density_diffrn     1.390
_exptl_crystal_density_meas     ?
_exptl_crystal_density_method     'not measured'
_exptl_crystal_F_000     500
_exptl_absorpt_coefficient_mu     0.109
_exptl_absorpt_correction_type     multi-scan
_exptl_absorpt_process_details     '(SADABS; Sheldrick, 1997)'
_exptl_absorpt_correction_T_min     0.9586
_exptl_absorpt_correction_T_max     0.9892
_exptl_special_details
;
;
_diffrn_ambient_temperature     297(2)
_diffrn_radiation_type     'Mo k\a'
_diffrn_radiation_wavelength     0.71073
_diffrn_radiation_source     'fine focus sealed Siemens Mo tube'
_diffrn_radiation_monochromator     graphite
_diffrn_measurement_device_type     'Bruker SMART APEX CCD area-detector'
_diffrn_measurement_method     '0.3\% wide \w exposures'
_diffrn_detector_area_resol_mean     ?
_diffrn_reflns_number     12431
_diffrn_reflns_av_R_equivalents     0.0352
_diffrn_reflns_av_sigmaI/netI     0.0418
_diffrn_reflns_theta_min     1.81
_diffrn_reflns_theta_max     27.00
_diffrn_reflns_theta_full     27.00
_diffrn_measured_fraction_theta_max     0.987
_diffrn_measured_fraction_theta_full     0.987
_diffrn_reflns_limit_h_min     -12
_diffrn_reflns_limit_h_max     12
_diffrn_reflns_limit_k_min     -13
_diffrn_reflns_limit_k_max     13
_diffrn_reflns_limit_l_min     -14
_diffrn_reflns_limit_l_max     14
_diffrn_standards_number     ?
_diffrn_standards_interval_count     ?
_diffrn_standards_interval_time     ?
_diffrn_standards_decay_%     ?
_refine_special_details
;
Refinement of <i>F</i>^2^ against ALL reflections. The weighted <i>R</i>-factor
<i>wR</i> and goodness of fit <i>S</i> are based on <i>F</i>^2^, conventional
<i>R</i>-factors <i>R</i> are based on <i>F</i>, with <i>F</i> set to zero for
negative <i>F</i>^2^. The threshold expression of <i>F</i>^2^ >
\s(<i>F</i>^2^) is used only for calculating <i>R</i>-factors(gt) <i>etc</i>.
and is not relevant to the choice of reflections for refinement.
<i>R</i>-factors based on <i>F</i>^2^ are statistically about twice as large
as those based on <i>F</i>, and <i>R</i>- factors based on ALL data will be
even larger.
;
_reflns_number_total     4954
_reflns_number_gt     3541
_reflns_threshold_expression     I>2\s(I)
_refine_ls_structure_factor_coef     Fsqd
_refine_ls_matrix_type     full
_refine_ls_R_factor_all     0.0699
_refine_ls_R_factor_gt     0.0521
_refine_ls_wR_factor_gt     0.1550
_refine_ls_wR_factor_ref     0.1703
_refine_ls_goodness_of_fit_ref     1.058
_refine_ls_restrained_S_all     1.058
_refine_ls_number_reflns     4954
_refine_ls_number_parameters     319
_refine_ls_number_restraints     0
_refine_ls_hydrogen_treatment     constr
_refine_ls_weighting_scheme     calc
_refine_ls_weighting_details
         'calc w=1/[\s^2^(Fo^2^)+(0.1077P)^2^+0.0040P] where P=(Fo^2^+2Fc^2^)/3'
_atom_sites_solution_hydrogens     geom
_atom_sites_solution_primary     direct
_atom_sites_solution_secondary     difmap
_refine_ls_shift/su_max     0.000
_refine_ls_shift/su_mean     0.000
_refine_diff_density_max     0.297
_refine_diff_density_min     -0.226
_refine_ls_extinction_method     none
_refine_ls_extinction_coef     ?
loop_
    _atom_type_symbol
    _atom_type_description
    _atom_type_scat_dispersion_real
    _atom_type_scat_dispersion_imag
    _atom_type_scat_source
    'C' 'C' 0.0033 0.0016
                         'International Tables Vol C Tables 4.2.6.8 and 6.1.1.4'
    'H' 'H' 0.0000 0.0000
                         'International Tables Vol C Tables 4.2.6.8 and 6.1.1.4'
    'N' 'N' 0.0061 0.0033
                         'International Tables Vol C Tables 4.2.6.8 and 6.1.1.4'
    'O' 'O' 0.0106 0.0060
                         'International Tables Vol C Tables 4.2.6.8 and 6.1.1.4'
    'F' 'F' 0.0171 0.0103
                         'International Tables Vol C Tables 4.2.6.8 and 6.1.1.4'
_computing_data_collection     'SMART (Bruker, 2001)'
_computing_cell_refinement     'SAINT (Bruker, 2001)'
_computing_data_reduction     'SAINT (Bruker, 2001)'
_computing_structure_solution     'SHELXS97 (Sheldrick, 2008)'
_computing_structure_refinement     'SHELXL97 (Sheldrick, 2008)'
_computing_molecular_graphics     'PLATON (Spek, 2009)'
_computing_publication_material     'PLATON (Spek, 2009)'
loop_
    _atom_site_type_symbol
    _atom_site_label
    _atom_site_fract_x
    _atom_site_fract_y
    _atom_site_fract_z
    _atom_site_U_iso_or_equiv
    _atom_site_adp_type
    _atom_site_calc_flag
    _atom_site_refinement_flags
    _atom_site_occupancy
    _atom_site_disorder_assembly
    _atom_site_disorder_group
    C C1 -0.11250(16) 1.02922(15) 0.13717(14) 0.0399(4) Uani d . 1 . .
    C C2 -0.20285(19) 1.12507(18) 0.08156(17) 0.0518(4) Uani d . 1 . .
    H H2 -0.1963 1.2096 0.0892 0.062 Uiso calc R 1 . .
    C C3 -0.3002(2) 1.09504(19) 0.01640(17) 0.0559(5) Uani d . 1 . .
    H H3 -0.3596 1.1593 -0.0200 0.067 Uiso calc R 1 . .
    C C4 -0.31136(19) 0.96834(19) 0.00409(17) 0.0535(5) Uani d . 1 . .
    H H4 -0.3772 0.9490 -0.0414 0.064 Uiso calc R 1 . .
    C C5 -0.22682(18) 0.87332(17) 0.05793(15) 0.0467(4) Uani d . 1 . .
    H H5 -0.2358 0.7894 0.0496 0.056 Uiso calc R 1 . .
    C C6 -0.12486(16) 0.90099(15) 0.12685(13) 0.0382(4) Uani d . 1 . .
    C C7 -0.02903(16) 0.80657(15) 0.18258(14) 0.0379(4) Uani d . 1 . .
    C C8 0.07269(16) 0.84312(14) 0.23904(14) 0.0378(4) Uani d . 1 . .
    C C9 0.07460(16) 0.97547(15) 0.24412(14) 0.0397(4) Uani d . 1 . .
    C C10 -0.03328(16) 0.66870(15) 0.17606(13) 0.0378(4) Uani d . 1 . .
    C C11 -0.15329(17) 0.50141(15) 0.20841(15) 0.0439(4) Uani d . 1 . .
    C C12 -0.03457(18) 0.42061(16) 0.17093(16) 0.0474(4) Uani d . 1 . .
    H H12 -0.0349 0.3339 0.1700 0.057 Uiso calc R 1 . .
    C C13 0.08520(18) 0.47704(15) 0.13469(15) 0.0428(4) Uani d . 1 . .
    C C14 -0.3984(2) 0.5352(2) 0.2799(2) 0.0682(6) Uani d . 1 . .
    H H14A -0.3829 0.5797 0.3452 0.102 Uiso calc R 1 . .
    H H14B -0.4753 0.4874 0.3041 0.102 Uiso calc R 1 . .
    H H14C -0.4207 0.5951 0.2145 0.102 Uiso calc R 1 . .
    C C15 0.3280(2) 0.4621(2) 0.0603(2) 0.0650(5) Uani d . 1 . .
    H H15A 0.3116 0.5246 -0.0044 0.097 Uiso calc R 1 . .
    H H15B 0.4055 0.3993 0.0354 0.097 Uiso calc R 1 . .
    H H15C 0.3501 0.5021 0.1261 0.097 Uiso calc R 1 . .
    C C16 0.17828(19) 0.75111(15) 0.29953(15) 0.0439(4) Uani d . 1 . .
    C C17 0.1993(3) 0.5997(2) 0.4653(2) 0.0774(7) Uani d . 1 . .
    H H17A 0.1614 0.6036 0.5484 0.093 Uiso calc R 1 . .
    H H17B 0.2941 0.6220 0.4559 0.093 Uiso calc R 1 . .
    C C18 0.2047(3) 0.4705(2) 0.4309(2) 0.0838(7) Uani d . 1 . .
    H H18A 0.1105 0.4507 0.4343 0.126 Uiso calc R 1 . .
    H H18B 0.2555 0.4119 0.4845 0.126 Uiso calc R 1 . .
    H H18C 0.2516 0.4643 0.3514 0.126 Uiso calc R 1 . .
    C C19 0.17799(19) 1.13573(16) 0.31615(18) 0.0514(5) Uani d . 1 . .
    H H19A 0.0887 1.1728 0.3567 0.062 Uiso calc R 1 . .
    H H19B 0.1933 1.1807 0.2384 0.062 Uiso calc R 1 . .
    C C20 0.29534(18) 1.14504(15) 0.38676(16) 0.0445(4) Uani d . 1 . .
    C C21 0.2822(2) 1.12069(18) 0.50781(18) 0.0598(5) Uani d . 1 . .
    C C22 0.3845(3) 1.1322(2) 0.5770(2) 0.0815(8) Uani d . 1 . .
    H H22 0.3701 1.1150 0.6590 0.098 Uiso calc R 1 . .
    C C23 0.5084(3) 1.1696(2) 0.5223(3) 0.0841(8) Uani d . 1 . .
    H H23 0.5792 1.1781 0.5676 0.101 Uiso calc R 1 . .
    C C24 0.5287(2) 1.1944(2) 0.4020(3) 0.0767(7) Uani d . 1 . .
    H H24 0.6129 1.2195 0.3648 0.092 Uiso calc R 1 . .
    C C25 0.4223(2) 1.18172(18) 0.33639(19) 0.0555(5) Uani d . 1 . .
    F F1 0.16058(16) 1.08091(16) 0.55995(13) 0.0978(5) Uani d . 1 . .
    F F2 0.44154(15) 1.20738(14) 0.21759(13) 0.0900(5) Uani d . 1 . .
    N N1 -0.01274(14) 1.06487(12) 0.19857(12) 0.0431(3) Uani d . 1 . .
    N N2 0.08787(14) 0.60077(13) 0.13662(12) 0.0415(3) Uani d . 1 . .
    N N3 -0.15616(14) 0.62592(13) 0.21236(12) 0.0435(3) Uani d . 1 . .
    O O1 -0.27320(13) 0.45076(12) 0.24386(13) 0.0572(4) Uani d . 1 . .
    O O2 0.20379(13) 0.40262(12) 0.09621(12) 0.0580(4) Uani d . 1 . .
    O O3 0.30275(14) 0.73618(13) 0.27045(13) 0.0606(4) Uani d . 1 . .
    O O4 0.11257(15) 0.68999(12) 0.39364(12) 0.0596(4) Uani d . 1 . .
    O O5 0.17624(12) 1.00344(10) 0.30413(11) 0.0485(3) Uani d . 1 . .
loop_
    _atom_site_aniso_label
    _atom_site_aniso_U_11
    _atom_site_aniso_U_22
    _atom_site_aniso_U_33
    _atom_site_aniso_U_12
    _atom_site_aniso_U_13
    _atom_site_aniso_U_23
    C1 0.0371(8) 0.0391(9) 0.0455(9) -0.0126(7) -0.0069(7) 0.0001(7)
    C2 0.0490(10) 0.0417(9) 0.0676(12) -0.0110(8) -0.0175(9) 0.0032(8)
    C3 0.0509(11) 0.0558(11) 0.0623(11) -0.0051(9) -0.0198(9) 0.0044(9)
    C4 0.0453(10) 0.0634(12) 0.0571(11) -0.0112(9) -0.0203(8) -0.0056(9)
    C5 0.0449(9) 0.0472(10) 0.0533(10) -0.0138(7) -0.0150(7) -0.0063(7)
    C6 0.0352(8) 0.0413(9) 0.0410(8) -0.0122(7) -0.0073(6) -0.0027(6)
    C7 0.0390(8) 0.0360(8) 0.0419(8) -0.0137(6) -0.0069(6) -0.0029(6)
    C8 0.0378(8) 0.0329(8) 0.0464(9) -0.0124(6) -0.0108(7) -0.0022(6)
    C9 0.0385(8) 0.0357(8) 0.0495(9) -0.0154(7) -0.0119(7) -0.0020(7)
    C10 0.0402(8) 0.0360(8) 0.0422(8) -0.0126(6) -0.0144(6) -0.0041(6)
    C11 0.0468(10) 0.0412(9) 0.0512(9) -0.0201(7) -0.0213(7) 0.0019(7)
    C12 0.0550(10) 0.0336(8) 0.0616(11) -0.0168(8) -0.0227(8) -0.0049(7)
    C13 0.0476(9) 0.0376(9) 0.0492(9) -0.0106(7) -0.0182(7) -0.0085(7)
    C14 0.0474(11) 0.0685(14) 0.0941(16) -0.0252(10) -0.0097(10) -0.0055(11)
    C15 0.0515(11) 0.0654(13) 0.0776(14) -0.0086(10) -0.0020(10) -0.0108(11)
    C16 0.0513(10) 0.0331(8) 0.0542(10) -0.0139(7) -0.0213(8) -0.0048(7)
    C17 0.1054(18) 0.0602(13) 0.0727(14) -0.0146(12) -0.0449(13) 0.0172(11)
    C18 0.1047(19) 0.0519(13) 0.1008(18) -0.0081(12) -0.0420(15) 0.0019(12)
    C19 0.0514(10) 0.0326(9) 0.0774(12) -0.0126(7) -0.0247(9) -0.0068(8)
    C20 0.0461(9) 0.0311(8) 0.0616(11) -0.0103(7) -0.0155(8) -0.0101(7)
    C21 0.0686(13) 0.0479(11) 0.0653(12) -0.0085(9) -0.0097(10) -0.0141(9)
    C22 0.120(2) 0.0638(14) 0.0692(14) -0.0051(14) -0.0414(14) -0.0200(11)
    C23 0.1000(19) 0.0523(13) 0.119(2) -0.0128(13) -0.0703(17) -0.0179(13)
    C24 0.0579(13) 0.0531(12) 0.131(2) -0.0246(10) -0.0378(13) -0.0045(13)
    C25 0.0548(11) 0.0440(10) 0.0733(13) -0.0174(8) -0.0191(9) -0.0007(9)
    F1 0.0910(10) 0.1135(12) 0.0842(10) -0.0252(9) 0.0183(8) -0.0065(8)
    F2 0.0820(9) 0.1069(12) 0.0810(9) -0.0321(8) -0.0064(7) 0.0174(8)
    N1 0.0414(7) 0.0344(7) 0.0575(9) -0.0139(6) -0.0137(6) 0.0002(6)
    N2 0.0443(8) 0.0374(7) 0.0475(8) -0.0127(6) -0.0122(6) -0.0066(6)
    N3 0.0433(8) 0.0389(8) 0.0539(8) -0.0171(6) -0.0131(6) -0.0040(6)
    O1 0.0496(7) 0.0471(7) 0.0822(9) -0.0258(6) -0.0164(6) -0.0001(6)
    O2 0.0518(8) 0.0441(7) 0.0809(9) -0.0077(6) -0.0085(6) -0.0169(6)
    O3 0.0431(7) 0.0551(8) 0.0882(10) -0.0084(6) -0.0251(6) -0.0016(7)
    O4 0.0696(9) 0.0501(8) 0.0614(8) -0.0137(6) -0.0221(7) 0.0121(6)
    O5 0.0503(7) 0.0322(6) 0.0715(8) -0.0135(5) -0.0286(6) -0.0050(5)
_geom_special_details
;
All e.s.d.'s (except the e.s.d. in the dihedral angle between two l.s. planes)
are estimated using the full covariance matrix. The cell e.s.d.'s are taken
into account individually in the estimation of e.s.d.'s in distances, angles
and torsion angles; correlations between e.s.d.'s in cell parameters are only
used when they are defined by crystal symmetry. An approximate (isotropic)
treatment of cell e.s.d.'s is used for estimating e.s.d.'s involving l.s.
planes.
;
loop_
    _geom_bond_atom_site_label_1
    _geom_bond_atom_site_label_2
    _geom_bond_site_symmetry_2
    _geom_bond_distance
    _geom_bond_publ_flag
    C1 N1 . 1.381(2) no
    C1 C2 . 1.404(2) no
    C1 C6 . 1.413(2) no
    C2 C3 . 1.365(2) no
    C2 H2 . 0.9300 no
    C3 C4 . 1.398(3) no
    C3 H3 . 0.9300 no
    C4 C5 . 1.358(3) no
    C4 H4 . 0.9300 no
    C5 C6 . 1.419(2) no
    C5 H5 . 0.9300 no
    C6 C7 . 1.427(2) no
    C7 C8 . 1.366(2) no
    C7 C10 . 1.492(2) no
    C8 C9 . 1.426(2) no
    C8 C16 . 1.498(2) no
    C9 N1 . 1.295(2) no
    C9 O5 . 1.3525(18) no
    C10 N2 . 1.329(2) no
    C10 N3 . 1.336(2) no
    C11 N3 . 1.334(2) no
    C11 O1 . 1.3487(19) no
    C11 C12 . 1.374(2) no
    C12 C13 . 1.381(2) no
    C12 H12 . 0.9300 no
    C13 N2 . 1.331(2) no
    C13 O2 . 1.341(2) no
    C14 O1 . 1.435(2) no
    C14 H14A . 0.9600 no
    C14 H14B . 0.9600 no
    C14 H14C . 0.9600 no
    C15 O2 . 1.435(2) no
    C15 H15A . 0.9600 no
    C15 H15B . 0.9600 no
    C15 H15C . 0.9600 no
    C16 O3 . 1.194(2) no
    C16 O4 . 1.336(2) no
    C17 O4 . 1.446(2) no
    C17 C18 . 1.465(3) no
    C17 H17A . 0.9700 no
    C17 H17B . 0.9700 no
    C18 H18A . 0.9600 no
    C18 H18B . 0.9600 no
    C18 H18C . 0.9600 no
    C19 O5 . 1.4386(18) no
    C19 C20 . 1.496(2) no
    C19 H19A . 0.9700 no
    C19 H19B . 0.9700 no
    C20 C21 . 1.370(3) no
    C20 C25 . 1.378(3) no
    C21 F1 . 1.352(2) no
    C21 C22 . 1.370(3) no
    C22 C23 . 1.370(4) no
    C22 H22 . 0.9300 no
    C23 C24 . 1.363(4) no
    C23 H23 . 0.9300 no
    C24 C25 . 1.380(3) no
    C24 H24 . 0.9300 no
    C25 F2 . 1.347(2) no
loop_
    _geom_angle_atom_site_label_1
    _geom_angle_atom_site_label_2
    _geom_angle_atom_site_label_3
    _geom_angle_site_symmetry_1
    _geom_angle_site_symmetry_3
    _geom_angle
    _geom_angle_publ_flag
    N1 C1 C2 . . 118.10(14) no
    N1 C1 C6 . . 122.54(14) no
    C2 C1 C6 . . 119.36(14) no
    C3 C2 C1 . . 120.49(17) no
    C3 C2 H2 . . 119.8 no
    C1 C2 H2 . . 119.8 no
    C2 C3 C4 . . 120.44(17) no
    C2 C3 H3 . . 119.8 no
    C4 C3 H3 . . 119.8 no
    C5 C4 C3 . . 120.58(16) no
    C5 C4 H4 . . 119.7 no
    C3 C4 H4 . . 119.7 no
    C4 C5 C6 . . 120.53(16) no
    C4 C5 H5 . . 119.7 no
    C6 C5 H5 . . 119.7 no
    C1 C6 C5 . . 118.59(14) no
    C1 C6 C7 . . 117.55(13) no
    C5 C6 C7 . . 123.81(14) no
    C8 C7 C6 . . 119.30(14) no
    C8 C7 C10 . . 119.15(14) no
    C6 C7 C10 . . 121.50(13) no
    C7 C8 C9 . . 118.12(14) no
    C7 C8 C16 . . 123.18(14) no
    C9 C8 C16 . . 118.67(13) no
    N1 C9 O5 . . 120.62(13) no
    N1 C9 C8 . . 125.03(14) no
    O5 C9 C8 . . 114.34(13) no
    N2 C10 N3 . . 126.87(14) no
    N2 C10 C7 . . 115.84(14) no
    N3 C10 C7 . . 117.27(14) no
    N3 C11 O1 . . 118.56(15) no
    N3 C11 C12 . . 123.87(15) no
    O1 C11 C12 . . 117.57(15) no
    C11 C12 C13 . . 115.41(15) no
    C11 C12 H12 . . 122.3 no
    C13 C12 H12 . . 122.3 no
    N2 C13 O2 . . 119.06(15) no
    N2 C13 C12 . . 123.08(16) no
    O2 C13 C12 . . 117.86(15) no
    O1 C14 H14A . . 109.5 no
    O1 C14 H14B . . 109.5 no
    H14A C14 H14B . . 109.5 no
    O1 C14 H14C . . 109.5 no
    H14A C14 H14C . . 109.5 no
    H14B C14 H14C . . 109.5 no
    O2 C15 H15A . . 109.5 no
    O2 C15 H15B . . 109.5 no
    H15A C15 H15B . . 109.5 no
    O2 C15 H15C . . 109.5 no
    H15A C15 H15C . . 109.5 no
    H15B C15 H15C . . 109.5 no
    O3 C16 O4 . . 124.76(16) no
    O3 C16 C8 . . 125.61(16) no
    O4 C16 C8 . . 109.61(15) no
    O4 C17 C18 . . 111.28(18) no
    O4 C17 H17A . . 109.4 no
    C18 C17 H17A . . 109.4 no
    O4 C17 H17B . . 109.4 no
    C18 C17 H17B . . 109.4 no
    H17A C17 H17B . . 108.0 no
    C17 C18 H18A . . 109.5 no
    C17 C18 H18B . . 109.5 no
    H18A C18 H18B . . 109.5 no
    C17 C18 H18C . . 109.5 no
    H18A C18 H18C . . 109.5 no
    H18B C18 H18C . . 109.5 no
    O5 C19 C20 . . 107.44(13) no
    O5 C19 H19A . . 110.2 no
    C20 C19 H19A . . 110.2 no
    O5 C19 H19B . . 110.2 no
    C20 C19 H19B . . 110.2 no
    H19A C19 H19B . . 108.5 no
    C21 C20 C25 . . 115.06(17) no
    C21 C20 C19 . . 121.87(17) no
    C25 C20 C19 . . 123.05(17) no
    F1 C21 C20 . . 116.70(18) no
    F1 C21 C22 . . 119.1(2) no
    C20 C21 C22 . . 124.1(2) no
    C23 C22 C21 . . 118.3(2) no
    C23 C22 H22 . . 120.8 no
    C21 C22 H22 . . 120.8 no
    C24 C23 C22 . . 120.5(2) no
    C24 C23 H23 . . 119.8 no
    C22 C23 H23 . . 119.8 no
    C23 C24 C25 . . 118.9(2) no
    C23 C24 H24 . . 120.5 no
    C25 C24 H24 . . 120.5 no
    F2 C25 C20 . . 117.91(16) no
    F2 C25 C24 . . 119.04(19) no
    C20 C25 C24 . . 123.0(2) no
    C9 N1 C1 . . 117.38(13) no
    C10 N2 C13 . . 115.82(14) no
    C11 N3 C10 . . 114.94(14) no
    C11 O1 C14 . . 117.78(14) no
    C13 O2 C15 . . 117.34(14) no
    C16 O4 C17 . . 117.21(17) no
    C9 O5 C19 . . 116.23(12) no
loop_
    _geom_torsion_atom_site_label_1
    _geom_torsion_atom_site_label_2
    _geom_torsion_atom_site_label_3
    _geom_torsion_atom_site_label_4
    _geom_torsion_site_symmetry_1
    _geom_torsion_site_symmetry_2
    _geom_torsion_site_symmetry_3
    _geom_torsion_site_symmetry_4
    _geom_torsion
    _geom_torsion_publ_flag
    N1 C1 C2 C3 . . . . 177.81(17) no
    C6 C1 C2 C3 . . . . -1.1(3) no
    C1 C2 C3 C4 . . . . 0.0(3) no
    C2 C3 C4 C5 . . . . 0.8(3) no
    C3 C4 C5 C6 . . . . -0.5(3) no
    N1 C1 C6 C5 . . . . -177.47(15) no
    C2 C1 C6 C5 . . . . 1.4(2) no
    N1 C1 C6 C7 . . . . -0.2(2) no
    C2 C1 C6 C7 . . . . 178.70(15) no
    C4 C5 C6 C1 . . . . -0.6(3) no
    C4 C5 C6 C7 . . . . -177.72(16) no
    C1 C6 C7 C8 . . . . -2.4(2) no
    C5 C6 C7 C8 . . . . 174.76(15) no
    C1 C6 C7 C10 . . . . -179.66(14) no
    C5 C6 C7 C10 . . . . -2.5(2) no
    C6 C7 C8 C9 . . . . 2.7(2) no
    C10 C7 C8 C9 . . . . 180.00(14) no
    C6 C7 C8 C16 . . . . -179.72(15) no
    C10 C7 C8 C16 . . . . -2.4(2) no
    C7 C8 C9 N1 . . . . -0.4(2) no
    C16 C8 C9 N1 . . . . -178.08(16) no
    C7 C8 C9 O5 . . . . 178.39(14) no
    C16 C8 C9 O5 . . . . 0.7(2) no
    C8 C7 C10 N2 . . . . -50.7(2) no
    C6 C7 C10 N2 . . . . 126.58(16) no
    C8 C7 C10 N3 . . . . 127.95(16) no
    C6 C7 C10 N3 . . . . -54.8(2) no
    N3 C11 C12 C13 . . . . -0.9(2) no
    O1 C11 C12 C13 . . . . 179.53(14) no
    C11 C12 C13 N2 . . . . 0.8(2) no
    C11 C12 C13 O2 . . . . -179.41(15) no
    C7 C8 C16 O3 . . . . 115.1(2) no
    C9 C8 C16 O3 . . . . -67.3(2) no
    C7 C8 C16 O4 . . . . -66.5(2) no
    C9 C8 C16 O4 . . . . 111.05(16) no
    O5 C19 C20 C21 . . . . -77.8(2) no
    O5 C19 C20 C25 . . . . 104.00(19) no
    C25 C20 C21 F1 . . . . -178.15(16) no
    C19 C20 C21 F1 . . . . 3.6(3) no
    C25 C20 C21 C22 . . . . 0.7(3) no
    C19 C20 C21 C22 . . . . -177.59(18) no
    F1 C21 C22 C23 . . . . 178.40(19) no
    C20 C21 C22 C23 . . . . -0.4(3) no
    C21 C22 C23 C24 . . . . -0.1(3) no
    C22 C23 C24 C25 . . . . 0.2(4) no
    C21 C20 C25 F2 . . . . -179.82(17) no
    C19 C20 C25 F2 . . . . -1.5(3) no
    C21 C20 C25 C24 . . . . -0.5(3) no
    C19 C20 C25 C24 . . . . 177.74(17) no
    C23 C24 C25 F2 . . . . 179.4(2) no
    C23 C24 C25 C20 . . . . 0.1(3) no
    O5 C9 N1 C1 . . . . 179.15(14) no
    C8 C9 N1 C1 . . . . -2.2(2) no
    C2 C1 N1 C9 . . . . -176.48(15) no
    C6 C1 N1 C9 . . . . 2.4(2) no
    N3 C10 N2 C13 . . . . -0.7(2) no
    C7 C10 N2 C13 . . . . 177.77(13) no
    O2 C13 N2 C10 . . . . -179.84(14) no
    C12 C13 N2 C10 . . . . 0.0(2) no
    O1 C11 N3 C10 . . . . 179.87(14) no
    C12 C11 N3 C10 . . . . 0.3(2) no
    N2 C10 N3 C11 . . . . 0.5(2) no
    C7 C10 N3 C11 . . . . -177.91(13) no
    N3 C11 O1 C14 . . . . 2.2(2) no
    C12 C11 O1 C14 . . . . -178.28(16) no
    N2 C13 O2 C15 . . . . 0.7(2) no
    C12 C13 O2 C15 . . . . -179.17(16) no
    O3 C16 O4 C17 . . . . 0.2(3) no
    C8 C16 O4 C17 . . . . -178.10(15) no
    C18 C17 O4 C16 . . . . -96.3(2) no
    N1 C9 O5 C19 . . . . 1.6(2) no
    C8 C9 O5 C19 . . . . -177.26(14) no
    C20 C19 O5 C9 . . . . 178.85(14) no
loop_
    _geom_hbond_atom_site_label_D
    _geom_hbond_atom_site_label_H
    _geom_hbond_atom_site_label_A
    _geom_hbond_site_symmetry_A
    _geom_hbond_distance_DH
    _geom_hbond_distance_HA
    _geom_hbond_distance_DA
    _geom_hbond_angle_DHA
    _geom_hbond_publ_flag
    C5 H5 N3 . 0.93 2.54 3.075(2) 117.0 no
    C23 H23 O3 2_676 0.93 2.60 3.476(2) 157.7 yes
    C18 H18B Cg3 1_545 0.96 2.91 3.612(2) 131. yes
