# Supplementary material for: Ethyl 2-(2,6-difluoro­benz­yloxy)-4-(4,6-dimethoxy­pyrimidin-2-yl)quinoline-3-carboxyl­ate
Source: Acta Crystallogr Sect E Struct Rep Online. 2009 Aug 8;65(Pt 9):o2101. doi: 10.1107/S1600536809030499 (PMC2970014; doi:10.1107/S1600536809030499)
Supplement: Supplementary file 2 [file e-65-o2101-Isup2.hkl]

# 
# h,k,l, Fc-squared, Fo-squared, sigma(Fo-squared) and status flag 
# 
data_I
_shelx_title ' I in P-1' 
_shelx_refln_list_code          4 
_shelx_F_calc_maximum      128.80 
_exptl_crystal_F_000       500.00 
_reflns_d_resolution_high  0.7828 
 
loop_ 
 _symmetry_equiv_pos_as_xyz 
 'x, y, z' 
 '-x, -y, -z' 
 
_cell_length_a     9.6623 
_cell_length_b    10.7044 
_cell_length_c    11.3856 
_cell_angle_alpha  84.466 
_cell_angle_beta   82.251 
_cell_angle_gamma  81.394 
 
_shelx_F_squared_multiplier     1.000 
 
loop_ 
 _refln_index_h 
 _refln_index_k 
 _refln_index_l 
 _refln_F_squared_calc 
 _refln_F_squared_meas 
 _refln_F_squared_sigma 
 _refln_observed_status 
   1   0   0     5217.57     5014.64    686.07 o 
   2   0   0     1724.60     1657.68     57.37 o 
   3   0   0     1182.84     1175.13     28.75 o 
   4   0   0       52.55       53.98      1.61 o 
   5   0   0        5.17        6.79      0.54 o 
   6   0   0      109.90      109.42      3.10 o 
   7   0   0      114.62      112.54      3.27 o 
   8   0   0      245.76      244.35      5.99 o 
   9   0   0       13.74       10.91      1.31 o 
  10   0   0       76.37       65.01      3.49 o 
  11   0   0        0.62        1.32      1.48 o 
 -11   1   0        0.23        0.91      2.24 o 
 -10   1   0       76.13       80.45      6.03 o 
  -9   1   0       42.98       46.20      2.85 o 
  -8   1   0       40.49       36.26      5.16 o 
  -7   1   0       65.62       62.60      2.47 o 
  -6   1   0      280.02      290.93     12.33 o 
  -5   1   0        2.89        3.86      0.59 o 
  -4   1   0      712.45      658.85     40.37 o 
  -3   1   0        0.06        0.24      0.22 o 
  -2   1   0      141.41      125.30      3.60 o 
  -1   1   0      113.56       93.85      2.41 o 
   0   1   0      580.35      147.86      8.31 o 
   1   1   0      528.43      712.81     25.51 o 
   2   1   0      886.34     1061.97     38.44 o 
   3   1   0      117.58      115.91      3.47 o 
   4   1   0     1096.57     1358.43     33.26 o 
   5   1   0       19.30       23.29      0.91 o 
   6   1   0        8.25        7.82      0.65 o 
   7   1   0       15.47       13.24      0.88 o 
   8   1   0      151.48      149.99      4.30 o 
   9   1   0        5.52        4.13      2.16 o 
  10   1   0        7.57        8.58      3.96 o 
  11   1   0        3.91        2.53      1.45 o 
  12   1   0        5.11        1.01      2.37 o 
 -11   2   0        2.80        4.94      2.53 o 
 -10   2   0       10.82       14.42      2.08 o 
  -9   2   0        0.00       -1.03      1.03 o 
  -8   2   0       41.96       35.70      1.83 o 
  -7   2   0       81.60       78.96      2.95 o 
  -6   2   0      106.94      113.84      3.24 o 
  -5   2   0        1.63        1.37      0.40 o 
  -4   2   0       93.96       80.61      2.58 o 
  -3   2   0        1.99        0.72      0.31 o 
  -2   2   0     1269.06     1248.16     46.07 o 
  -1   2   0     7400.89     7199.82    175.34 o 
   0   2   0     3121.92     3142.99    175.41 o 
   1   2   0       50.26       65.85      2.57 o 
   2   2   0     1977.58     2603.30     91.89 o 
   3   2   0        0.62        0.87      0.25 o 
   4   2   0      512.37      683.82     19.39 o 
   5   2   0        0.01        3.21      1.02 o 
   6   2   0      368.53      404.75     10.30 o 
   7   2   0       27.60       23.99      1.34 o 
   8   2   0       17.66       15.56      1.37 o 
   9   2   0        8.02        9.45      1.81 o 
  10   2   0        0.49       -1.12      1.12 o 
  11   2   0        1.03       -0.82      1.80 o 
  12   2   0        0.49        2.21      2.40 o 
 -11   3   0        0.34        0.19      1.38 o 
 -10   3   0        0.32        0.37      1.27 o 
  -9   3   0        0.03       -0.18      1.04 o 
  -8   3   0        5.47        5.73      1.24 o 
  -7   3   0       16.21       16.36      1.16 o 
  -6   3   0        5.79        5.78      0.66 o 
  -5   3   0      812.14      833.66     25.38 o 
  -4   3   0     1084.67     1189.73     32.89 o 
  -3   3   0      191.37      186.04      7.30 o 
  -2   3   0       34.72       23.97      0.86 o 
  -1   3   0    10625.88    10112.99    246.58 o 
   0   3   0     4430.34     4784.96    186.22 o 
   1   3   0       37.55       34.65      1.08 o 
   2   3   0        7.96       10.90      0.57 o 
   3   3   0      264.62      308.76     11.36 o 
   4   3   0       57.78       86.33      3.68 o 
   5   3   0      976.69     1344.48     37.96 o 
   6   3   0      232.98      252.55      7.55 o 
   7   3   0       18.40       14.01      1.50 o 
   8   3   0        4.01        2.60      0.94 o 
   9   3   0       34.60       22.76      1.67 o 
  10   3   0        1.37        2.61      1.14 o 
  11   3   0        0.14       -1.69      1.69 o 
  12   3   0       23.44       23.42      3.47 o 
 -11   4   0        0.62        1.89      1.55 o 
 -10   4   0       15.70       17.69      4.46 o 
  -9   4   0       17.15       15.19      1.99 o 
  -8   4   0        1.11        2.55      2.28 o 
  -7   4   0       23.54       23.63      2.99 o 
  -6   4   0        2.73        3.61      0.93 o 
  -5   4   0       65.51       58.99      3.28 o 
  -4   4   0       20.89       18.37      0.97 o 
  -3   4   0       24.70       21.69      0.89 o 
  -2   4   0      280.67      249.56      7.27 o 
  -1   4   0      664.05      648.23     16.04 o 
   0   4   0      411.91      470.21     28.24 o 
   1   4   0        5.18        3.39      0.36 o 
   2   4   0        2.02        0.68      0.28 o 
   3   4   0      578.61      762.68     27.47 o 
   4   4   0      241.31      321.14     11.99 o 
   5   4   0       74.77       95.15      4.17 o 
   6   4   0       11.07       16.04      1.53 o 
   7   4   0        1.98        2.14      1.20 o 
   8   4   0       29.60       29.24      2.32 o 
   9   4   0       69.33       61.88      3.57 o 
  10   4   0       43.32       44.29      3.16 o 
  11   4   0       14.47       13.98      2.76 o 
  12   4   0       22.20       20.24      3.43 o 
 -10   5   0        1.29        0.32      1.76 o 
  -9   5   0        8.03        8.90      1.63 o 
  -8   5   0      195.46      167.98     14.77 o 
  -7   5   0       83.75       68.92      3.42 o 
  -6   5   0        1.57        1.27      0.85 o 
  -5   5   0       12.54       10.22      0.97 o 
  -4   5   0        0.20        1.43      0.47 o 
  -3   5   0       11.20        7.95      0.60 o 
  -2   5   0      344.15      334.45      8.46 o 
  -1   5   0      643.59      625.66     15.53 o 
   0   5   0      124.05      125.12      4.00 o 
   1   5   0      165.27      221.53      5.71 o 
   2   5   0      799.75     1027.88     25.33 o 
   3   5   0      841.36      999.08     51.40 o 
   4   5   0      407.12      463.77     17.15 o 
   5   5   0      342.67      453.09     16.85 o 
   6   5   0       76.33       89.99      4.19 o 
   7   5   0       10.78        9.96      1.93 o 
   8   5   0       23.24       18.47      3.23 o 
   9   5   0       12.26        7.78      1.30 o 
  10   5   0        2.89        6.24      1.79 o 
  11   5   0       37.84       40.28      3.28 o 
 -10   6   0        0.84        0.27      1.55 o 
  -9   6   0        3.23        5.52      1.58 o 
  -8   6   0        9.55       10.22      2.69 o 
  -7   6   0        3.58        2.79      1.18 o 
  -6   6   0       21.78       21.24      1.80 o 
  -5   6   0        6.81        8.58      1.21 o 
  -4   6   0       75.64       72.01      2.73 o 
  -3   6   0      138.69      128.16      4.26 o 
  -2   6   0      156.29      141.51      3.87 o 
  -1   6   0       39.84       37.92      1.41 o 
   0   6   0       61.39       65.25      2.61 o 
   1   6   0        0.29        0.44      0.38 o 
   2   6   0      562.12      719.90     17.86 o 
   3   6   0        0.23        0.78      0.50 o 
   4   6   0        6.15        5.82      0.88 o 
   5   6   0       47.56       64.58      3.30 o 
   6   6   0        0.55        1.21      0.79 o 
   7   6   0      139.80      152.86      5.74 o 
   8   6   0      121.03      121.02      5.88 o 
   9   6   0       23.63       16.99      2.17 o 
  10   6   0       25.15       23.13      2.53 o 
  11   6   0        0.99        3.05      3.48 o 
  -9   7   0       28.58       30.63      6.85 o 
  -8   7   0        3.00        2.14      1.33 o 
  -7   7   0        6.17        6.08      1.38 o 
  -6   7   0        1.92        1.25      1.05 o 
  -5   7   0        2.24        2.39      1.30 o 
  -4   7   0       29.11       27.54      1.99 o 
  -3   7   0        0.01       -0.20      0.65 o 
  -2   7   0      751.61      702.87     26.40 o 
  -1   7   0       13.96       12.82      1.49 o 
   0   7   0      197.55      200.26      7.96 o 
   1   7   0        1.21        1.28      0.48 o 
   2   7   0       49.85       53.13      2.19 o 
   3   7   0        1.80        1.52      0.54 o 
   4   7   0        2.82        1.32      0.81 o 
   5   7   0       60.27       55.16      3.13 o 
   6   7   0      323.30      372.70     14.33 o 
   7   7   0      456.62      512.59     15.69 o 
   8   7   0      149.04      148.87      6.74 o 
   9   7   0       18.79       17.70      2.24 o 
  10   7   0        3.09        1.91      1.65 o 
  11   7   0        0.63       -0.01      2.08 o 
  -8   8   0        3.29        4.01      1.50 o 
  -7   8   0        1.03        0.81      1.22 o 
  -6   8   0        1.86        2.29      1.25 o 
  -5   8   0        3.04        1.93      1.16 o 
  -4   8   0      185.90      186.10      7.45 o 
  -3   8   0      890.71      917.82     26.90 o 
  -2   8   0     1445.23     1454.62     42.08 o 
  -1   8   0        5.37        4.36      0.84 o 
   0   8   0       68.13       67.91      2.62 o 
   1   8   0      114.12       97.41      3.11 o 
   2   8   0      154.12      155.05      6.23 o 
   3   8   0       59.93       57.84      2.47 o 
   4   8   0        7.99        6.78      1.08 o 
   5   8   0       53.34       55.89      6.11 o 
   6   8   0       87.97       78.95      4.18 o 
   7   8   0       71.01       78.45      3.45 o 
   8   8   0      161.04      165.06      7.37 o 
   9   8   0       27.07       25.47      5.90 o 
  10   8   0        8.06        6.98      2.06 o 
  -7   9   0        3.34        2.35      1.45 o 
  -6   9   0        2.68        3.25      1.41 o 
  -5   9   0        0.10       -0.51      1.14 o 
  -4   9   0       14.35       14.81      1.84 o 
  -3   9   0        0.03        0.22      1.61 o 
  -2   9   0       77.05       77.02      3.74 o 
  -1   9   0       18.62       19.18      1.44 o 
   0   9   0        0.38       -0.26      0.61 o 
   1   9   0       74.15       65.53      2.24 o 
   2   9   0       21.96       22.06      1.50 o 
   3   9   0       14.93       11.68      1.25 o 
   4   9   0        0.04       -0.59      1.74 o 
   5   9   0       23.09       23.95      1.77 o 
   6   9   0        0.15       -0.95      0.95 o 
   7   9   0        0.12       -1.31      1.31 o 
   8   9   0        0.62        4.04      1.97 o 
   9   9   0        3.76        4.15      1.85 o 
  10   9   0        0.05       -0.75      1.87 o 
  -6  10   0        1.05       -0.91      1.31 o 
  -5  10   0        5.38        4.96      1.48 o 
  -4  10   0        0.98        2.22      1.41 o 
  -3  10   0      215.40      203.05      8.16 o 
  -2  10   0       32.42       32.67      3.22 o 
  -1  10   0       10.84        8.24      1.19 o 
   0  10   0       20.42       14.56      2.61 o 
   1  10   0       34.12       33.46      2.53 o 
   2  10   0      186.25      169.59      7.30 o 
   3  10   0        2.73        2.47      1.08 o 
   4  10   0       61.23       58.28      2.75 o 
   5  10   0        0.45       -0.90      1.09 o 
   6  10   0        4.63        4.72      2.08 o 
   7  10   0       32.70       31.59      2.85 o 
   8  10   0        0.05       -0.92      1.57 o 
   9  10   0        6.36        4.72      2.12 o 
  -5  11   0        1.70        1.53      1.57 o 
  -4  11   0        0.49       -0.55      1.50 o 
  -3  11   0        0.16       -0.43      1.19 o 
  -2  11   0        2.06        1.71      1.60 o 
  -1  11   0        0.57        0.86      1.21 o 
   0  11   0        7.84        6.86      1.65 o 
   1  11   0      183.78      151.79      6.77 o 
   2  11   0        0.09       -1.00      1.35 o 
   3  11   0        3.42        5.71      2.33 o 
   4  11   0        1.68        0.23      1.15 o 
   5  11   0        7.60        8.93      1.47 o 
   6  11   0        4.36        2.52      1.63 o 
   7  11   0        2.14        1.84      1.70 o 
   8  11   0       15.52       14.70      2.49 o 
  -4  12   0        0.05       -0.79      1.44 o 
  -3  12   0        6.43        6.28      1.84 o 
  -2  12   0       30.15       37.76      2.88 o 
  -1  12   0        0.04        0.12      2.22 o 
   0  12   0        0.36       -0.27      1.62 o 
   1  12   0       65.34       68.67      4.06 o 
   2  12   0        7.75        6.60      1.90 o 
   3  12   0       32.21       33.18      2.92 o 
   4  12   0        0.09        0.53      2.26 o 
   5  12   0        6.92        5.18      2.92 o 
   6  12   0        5.73        6.97      1.94 o 
   7  12   0        0.61       -1.36      1.76 o 
   0  13   0        0.04       -0.57      2.42 o 
   1  13   0       11.08       14.36      2.38 o 
   2  13   0        1.29        1.53      1.91 o 
   3  13   0        2.21        1.63      1.87 o 
   4  13   0        3.98        2.61      3.02 o 
  -4 -13   1        0.01       -1.91      1.95 o 
  -3 -13   1       11.44       14.62      2.45 o 
  -2 -13   1       31.54       33.48      3.14 o 
  -1 -13   1       24.39       24.17      2.81 o 
   0 -13   1       59.54       80.02      6.83 o 
   1 -13   1       34.87       43.70      5.00 o 
  -6 -12   1       20.59       18.66      4.00 o 
  -5 -12   1       12.55       11.15      3.15 o 
  -4 -12   1       46.82       44.01      3.48 o 
  -3 -12   1        3.40        3.53      1.86 o 
  -2 -12   1       21.60       20.25      2.45 o 
  -1 -12   1       13.05       10.09      2.00 o 
   0 -12   1        6.41       13.45      2.22 o 
   1 -12   1       41.56       52.29      5.16 o 
   3 -12   1        1.39        1.98      2.75 o 
   4 -12   1        0.79        1.10      1.61 o 
  -8 -11   1        4.72        2.39      2.17 o 
  -7 -11   1        2.80        3.19      1.77 o 
  -6 -11   1       17.77       21.32      1.97 o 
  -5 -11   1       42.93       32.65      2.22 o 
  -4 -11   1       47.26       41.98      4.34 o 
  -3 -11   1        3.34        1.95      1.63 o 
  -2 -11   1       47.67       41.54      3.02 o 
  -1 -11   1       32.88       28.06      2.54 o 
   0 -11   1        3.54        0.73      1.52 o 
   1 -11   1        0.28       -0.93      0.93 o 
   2 -11   1        4.50        5.76      1.51 o 
   3 -11   1        0.25        0.49      1.29 o 
   4 -11   1        0.56        2.36      1.37 o 
   5 -11   1        7.64       12.92      2.11 o 
  -9 -10   1       28.50       32.95      3.23 o 
  -8 -10   1       10.25       12.34      2.14 o 
  -7 -10   1        1.30        1.64      1.50 o 
  -6 -10   1       10.71       12.11      1.63 o 
  -5 -10   1        8.79       10.18      1.42 o 
  -4 -10   1       10.73        8.77      1.34 o 
  -3 -10   1        7.49        6.37      2.24 o 
  -2 -10   1       71.79       65.29      3.95 o 
  -1 -10   1        7.21        4.44      1.50 o 
   0 -10   1       25.55       27.33      1.72 o 
   1 -10   1        0.00       -0.58      1.10 o 
   2 -10   1       32.97       33.13      2.47 o 
   3 -10   1       19.64       23.76      2.62 o 
   4 -10   1        0.39        0.22      1.22 o 
   5 -10   1        2.09        1.24      1.41 o 
   6 -10   1        4.34       10.66      2.80 o 
  -9  -9   1       77.27       73.68      7.04 o 
  -8  -9   1       19.13       13.01      2.16 o 
  -7  -9   1       14.94       15.02      1.74 o 
  -6  -9   1        0.13       -1.04      1.04 o 
  -5  -9   1      251.34      241.88     10.17 o 
  -4  -9   1      226.81      222.40      7.30 o 
  -3  -9   1        3.41        2.44      0.98 o 
  -2  -9   1        9.99        5.83      1.98 o 
  -1  -9   1        2.34        2.59      1.27 o 
   0  -9   1        1.77        0.75      1.23 o 
   1  -9   1        1.13        0.02      0.81 o 
   2  -9   1       93.54       97.09      3.65 o 
   3  -9   1        1.42        2.30      1.60 o 
   4  -9   1      142.51      147.48      6.25 o 
   5  -9   1        4.33        3.43      1.35 o 
   6  -9   1        0.16        0.41      1.25 o 
   7  -9   1        1.17       -0.03      1.48 o 
 -10  -8   1        3.59        6.68      2.02 o 
  -9  -8   1       30.03       27.76      2.85 o 
  -8  -8   1      115.33      125.35      4.89 o 
  -7  -8   1       56.76       56.38      2.85 o 
  -6  -8   1       53.52       55.06      2.67 o 
  -5  -8   1      315.05      313.25      9.90 o 
  -4  -8   1      131.39      122.71      4.39 o 
  -3  -8   1       82.84       80.03      3.89 o 
  -2  -8   1       28.65       27.93      1.89 o 
  -1  -8   1       22.88       22.58      1.15 o 
   0  -8   1        0.03        0.35      0.66 o 
   1  -8   1        2.14        1.14      0.81 o 
   2  -8   1       23.13       26.83      1.62 o 
   3  -8   1      365.71      354.79     14.94 o 
   4  -8   1      199.36      185.08     10.72 o 
   5  -8   1        0.33       -0.10      1.08 o 
   6  -8   1        0.30       -0.07      1.05 o 
   7  -8   1        6.33        6.36      1.47 o 
   8  -8   1        1.54        2.43      1.43 o 
 -11  -7   1        0.31        0.24      1.92 o 
 -10  -7   1        0.94        1.27      3.74 o 
  -9  -7   1       20.24       20.29      2.36 o 
  -8  -7   1       37.80       41.57      4.25 o 
  -7  -7   1       48.65       46.97      3.61 o 
  -6  -7   1       35.29       34.70      2.51 o 
  -5  -7   1      260.75      291.08      9.18 o 
  -4  -7   1      292.00      305.15      9.52 o 
  -3  -7   1      290.61      294.71      9.15 o 
  -2  -7   1      172.17      187.17      6.10 o 
  -1  -7   1       69.39       86.48      2.57 o 
   0  -7   1       46.76       45.02      1.67 o 
   1  -7   1      313.85      301.88      9.17 o 
   2  -7   1      966.49      992.30     28.83 o 
   3  -7   1       44.64       37.98      2.22 o 
   4  -7   1      122.20      114.37      4.02 o 
   5  -7   1       22.55       23.07      1.87 o 
   6  -7   1       20.13       21.62      2.22 o 
   7  -7   1        6.94        5.20      1.31 o 
   8  -7   1        5.69        5.48      1.51 o 
   9  -7   1        9.60       12.49      4.38 o 
 -11  -6   1       62.16       54.52      3.81 o 
 -10  -6   1        1.00        1.01      1.67 o 
  -9  -6   1       31.86       33.54      4.00 o 
  -8  -6   1        3.20        2.13      2.00 o 
  -7  -6   1       82.19       80.91      4.31 o 
  -6  -6   1       17.52       16.99      1.68 o 
  -5  -6   1       92.05       95.32      3.50 o 
  -4  -6   1        0.15        0.63      0.66 o 
  -3  -6   1      577.48      668.24     19.78 o 
  -2  -6   1      858.57      985.62     24.35 o 
  -1  -6   1      388.45      430.84     14.83 o 
   0  -6   1      174.68      214.19      5.57 o 
   1  -6   1        0.00        0.21      0.38 o 
   2  -6   1       51.68       55.44      2.16 o 
   3  -6   1      220.22      208.05      7.98 o 
   4  -6   1      168.38      157.94      5.16 o 
   5  -6   1       17.42       17.22      1.29 o 
   6  -6   1        0.60        0.84      0.95 o 
   7  -6   1       98.76       84.88      4.77 o 
   8  -6   1       48.69       36.83      2.54 o 
   9  -6   1        6.44        4.74      1.48 o 
  10  -6   1        2.05        1.22      1.55 o 
 -11  -5   1        0.03        0.60      2.22 o 
 -10  -5   1        6.13        5.77      1.42 o 
  -9  -5   1       12.57       13.36      2.27 o 
  -8  -5   1       58.45       57.69      2.71 o 
  -7  -5   1        0.31       -0.64      0.80 o 
  -6  -5   1        0.00        0.92      0.71 o 
  -5  -5   1        2.57        1.80      0.69 o 
  -4  -5   1      680.16      810.63     23.83 o 
  -3  -5   1      528.32      654.10     19.29 o 
  -2  -5   1     1286.93     1673.90     41.07 o 
  -1  -5   1     1866.35     2242.17     57.25 o 
   0  -5   1      389.40      416.16     10.39 o 
   1  -5   1      564.03      571.39     16.59 o 
   2  -5   1       87.23       72.24      2.54 o 
   3  -5   1        0.69        0.05      0.78 o 
   4  -5   1      384.45      320.28     15.01 o 
   5  -5   1       29.64       24.06      1.41 o 
   6  -5   1      120.33       94.90      5.44 o 
   7  -5   1        5.78        7.34      1.46 o 
   8  -5   1       39.16       45.44      5.66 o 
   9  -5   1        0.00        1.32      1.20 o 
  10  -5   1        5.33        5.91      1.61 o 
 -11  -4   1        0.02       -0.04      2.05 o 
 -10  -4   1        1.79        2.34      1.33 o 
  -9  -4   1        0.25       -0.22      0.98 o 
  -8  -4   1       32.93       35.45      2.02 o 
  -7  -4   1      373.25      372.97     11.46 o 
  -6  -4   1       79.80      104.38      3.70 o 
  -5  -4   1       76.41       90.90      3.22 o 
  -4  -4   1      701.86      810.35     23.71 o 
  -3  -4   1      463.99      546.66     16.12 o 
  -2  -4   1      552.15      647.56     19.03 o 
  -1  -4   1      393.05      401.94     11.64 o 
   0  -4   1     1233.23     1351.12     32.94 o 
   1  -4   1      725.31      726.89     21.80 o 
   2  -4   1      119.89      134.49      4.20 o 
   3  -4   1      898.98      982.47     28.35 o 
   4  -4   1       25.09       27.56      1.20 o 
   5  -4   1        0.18        0.36      0.62 o 
   6  -4   1        5.24        6.22      0.86 o 
   7  -4   1      100.60       93.04      4.15 o 
   8  -4   1       22.84       21.70      1.91 o 
   9  -4   1        3.30        3.33      1.28 o 
  10  -4   1        1.65       -0.18      1.21 o 
  11  -4   1        1.45        0.86      1.41 o 
 -12  -3   1        4.69       10.78      2.88 o 
 -11  -3   1       30.97       29.86      2.54 o 
 -10  -3   1        0.01       -1.33      1.41 o 
  -9  -3   1        5.22        4.77      1.69 o 
  -8  -3   1       31.59       38.96      2.09 o 
  -7  -3   1       49.48       55.67      2.41 o 
  -6  -3   1       87.59       84.71      3.10 o 
  -5  -3   1       51.95       60.63      2.34 o 
  -4  -3   1     1750.29     2156.00     62.17 o 
  -3  -3   1      664.80      792.76     23.02 o 
  -2  -3   1        0.59       -0.03      0.31 o 
  -1  -3   1      726.94      804.62     19.75 o 
   0  -3   1     1559.31     1709.44     41.64 o 
   1  -3   1      785.38      771.24     22.13 o 
   2  -3   1      370.46      339.41      9.92 o 
   3  -3   1      640.95      646.99     21.93 o 
   4  -3   1      707.46      709.87     17.45 o 
   5  -3   1        2.29        2.29      0.49 o 
   6  -3   1      261.02      248.02     10.81 o 
   7  -3   1       46.57       38.16      1.86 o 
   8  -3   1       77.62       65.50      3.30 o 
   9  -3   1       19.02       18.93      2.64 o 
  10  -3   1       98.64       94.57      5.76 o 
  11  -3   1        2.04        3.05      2.17 o 
 -12  -2   1        7.32        6.53      2.65 o 
 -11  -2   1        0.18        1.39      1.43 o 
 -10  -2   1        4.09        2.92      1.40 o 
  -9  -2   1        0.62        0.05      1.26 o 
  -8  -2   1       42.31       37.91      2.04 o 
  -7  -2   1      433.35      447.43     23.97 o 
  -6  -2   1      652.24      773.73     19.26 o 
  -5  -2   1      924.53      997.39     24.62 o 
  -4  -2   1      305.24      346.40      8.69 o 
  -3  -2   1      359.97      445.12     13.07 o 
  -2  -2   1     1944.29     2128.93     61.24 o 
  -1  -2   1       15.54       14.59      0.72 o 
   0  -2   1     4808.73     4837.20    117.91 o 
   1  -2   1     1684.60     1620.76     46.00 o 
   2  -2   1       47.89       37.02      1.81 o 
   3  -2   1      315.43      330.26      9.93 o 
   4  -2   1      191.91      202.95      6.28 o 
   5  -2   1       72.16       86.21      2.57 o 
   6  -2   1      133.99      136.96      5.04 o 
   7  -2   1        0.43        0.57      0.55 o 
   8  -2   1        0.10       -1.14      1.14 o 
   9  -2   1       94.83       91.27      4.28 o 
  10  -2   1       84.71       83.10      4.12 o 
  11  -2   1        0.52        0.61      2.77 o 
 -12  -1   1       17.09       18.77      2.31 o 
 -11  -1   1       45.74       48.84      3.15 o 
 -10  -1   1       52.90       50.79      3.46 o 
  -9  -1   1       21.88       19.89      1.85 o 
  -8  -1   1      533.44      518.77     15.66 o 
  -7  -1   1       75.20       76.63      2.41 o 
  -6  -1   1       94.56      115.57      3.27 o 
  -5  -1   1      156.42      178.63      4.71 o 
  -4  -1   1      545.66      617.52     15.30 o 
  -3  -1   1       67.62       67.75      1.88 o 
  -2  -1   1     1173.25     1187.55     34.20 o 
  -1  -1   1      561.75      577.52     19.14 o 
   0  -1   1     1345.49     1386.09     39.83 o 
   1  -1   1     3698.48     3469.71     98.39 o 
   2  -1   1      155.31      174.58      4.41 o 
   3  -1   1        8.09        6.47      0.42 o 
   4  -1   1      534.53      530.61     13.19 o 
   5  -1   1      210.83      190.01      4.97 o 
   6  -1   1       71.98       66.92      2.08 o 
   7  -1   1        7.27        5.69      0.68 o 
   8  -1   1      302.25      303.38      8.01 o 
   9  -1   1      225.89      227.21      7.05 o 
  10  -1   1      166.40      171.20      7.01 o 
  11  -1   1       29.19       26.45      3.49 o 
 -11   0   1       70.28       72.10      3.90 o 
 -10   0   1       39.97       33.62      2.52 o 
  -9   0   1      134.37      122.22      5.66 o 
  -8   0   1      290.60      299.36      8.88 o 
  -7   0   1        8.48        8.17      0.77 o 
  -6   0   1       83.64       84.31      2.52 o 
  -5   0   1        0.36        0.85      0.37 o 
  -4   0   1        3.75        4.85      0.46 o 
  -3   0   1     1763.33     1859.50     45.49 o 
  -2   0   1       46.11       32.88      0.97 o 
  -1   0   1     5176.22     5074.08    124.49 o 
   0   0   1       19.84       20.20      0.86 o 
   1   0   1      362.85      386.82     10.95 o 
   2   0   1       78.85       76.40      2.35 o 
   3   0   1     1381.86     1247.79     93.18 o 
   5   0   1       24.87       13.48      1.71 o 
   6   0   1        3.67        4.78      0.55 o 
   7   0   1      129.50      118.77      3.42 o 
   8   0   1      183.36      167.64      4.70 o 
   9   0   1     1115.15     1121.08     29.60 o 
  10   0   1      109.51      115.62      6.47 o 
 -11   1   1       63.04       77.23      6.21 o 
 -10   1   1        2.63        1.48      1.35 o 
  -9   1   1       33.45       30.25      1.78 o 
  -8   1   1      166.15      162.79      5.19 o 
  -7   1   1       42.80       41.00      1.80 o 
  -6   1   1        0.06        0.10      0.44 o 
  -5   1   1       29.91       28.43      1.12 o 
  -4   1   1      722.52      799.09     19.61 o 
  -3   1   1      461.51      416.09     13.95 o 
  -2   1   1      174.48      162.64      4.65 o 
  -1   1   1     4768.49     4472.86    122.68 o 
   0   1   1       44.50       45.12      1.23 o 
   1   1   1     1798.44     2353.82     65.86 o 
   2   1   1     1099.43     1382.91     33.68 o 
   3   1   1       11.56       11.56      0.89 o 
   4   1   1      115.57      126.42      3.34 o 
   5   1   1      457.36      530.37     13.21 o 
   6   1   1        0.94        1.73      0.67 o 
   7   1   1      126.33      115.88      3.86 o 
   8   1   1       23.21       25.70      1.64 o 
   9   1   1        3.40        0.56      1.89 o 
  10   1   1       63.37       63.75      4.62 o 
  11   1   1        0.19        0.41      1.92 o 
 -11   2   1       22.70       28.92      3.97 o 
 -10   2   1        0.42        1.17      1.28 o 
  -9   2   1       69.67       63.23      3.32 o 
  -8   2   1      120.23      115.60      7.15 o 
  -7   2   1       95.95       89.97      5.45 o 
  -6   2   1      105.36      101.86      4.75 o 
  -5   2   1      138.09      145.78      5.98 o 
  -4   2   1      105.81      110.13      4.23 o 
  -3   2   1      899.30      873.63     52.56 o 
  -2   2   1      177.08      184.00      9.05 o 
  -1   2   1     7741.83     7441.34    212.07 o 
   0   2   1      379.21      328.93      9.56 o 
   1   2   1     9214.17    11642.62    283.69 o 
   2   2   1      219.81      317.52      7.87 o 
   3   2   1      409.72      543.63     13.40 o 
   4   2   1      186.36      203.20      5.21 o 
   5   2   1     2251.43     2838.58     69.23 o 
   6   2   1      737.44      917.40     22.69 o 
   7   2   1       52.04       57.77      1.97 o 
   8   2   1      396.91      400.91     10.31 o 
   9   2   1       16.48       10.32      2.25 o 
  10   2   1        4.88        4.12      1.55 o 
  11   2   1        3.33        1.16      1.85 o 
  12   2   1        0.47        0.68      2.29 o 
 -11   3   1        1.56        3.98      2.60 o 
 -10   3   1        0.09        2.80      1.35 o 
  -9   3   1        0.71        0.61      1.15 o 
  -8   3   1        4.11        1.89      1.48 o 
  -7   3   1        8.81        9.26      0.97 o 
  -6   3   1        3.89        4.49      0.72 o 
  -5   3   1      129.15      133.52      6.17 o 
  -4   3   1      628.49      745.84     20.81 o 
  -3   3   1     1283.09     1287.56     51.83 o 
  -2   3   1     1056.36      978.79     24.01 o 
  -1   3   1     3244.41     3221.51     78.65 o 
   0   3   1       20.03       20.20      1.22 o 
   1   3   1     2384.82     2820.77     69.06 o 
   2   3   1     1634.14     2152.42     52.52 o 
   3   3   1       22.71       15.65      0.68 o 
   4   3   1       77.74       95.53      2.65 o 
   5   3   1       23.00       16.11      0.93 o 
   6   3   1      453.57      561.06     14.06 o 
   7   3   1       33.62       31.36      1.46 o 
   8   3   1       53.32       56.94      2.55 o 
   9   3   1       29.14       27.14      1.89 o 
  10   3   1       13.42       13.78      3.26 o 
  11   3   1        3.81        5.09      2.15 o 
  12   3   1       20.19       20.24      3.34 o 
 -10   4   1        0.08       -1.29      1.29 o 
  -9   4   1        9.47        9.57      1.64 o 
  -8   4   1        0.05        0.03      1.02 o 
  -7   4   1       86.13       68.64      3.34 o 
  -6   4   1        1.92        3.20      0.69 o 
  -5   4   1      406.19      429.54     22.82 o 
  -4   4   1        2.51        3.02      0.47 o 
  -3   4   1      105.22      112.25      3.06 o 
  -2   4   1       18.51       15.57      0.76 o 
  -1   4   1      138.68      125.80      4.95 o 
   0   4   1     1654.75     1693.67     57.24 o 
   1   4   1     2105.70     2600.52     99.57 o 
   2   4   1      376.63      516.67     12.85 o 
   3   4   1       30.81       30.98      1.11 o 
   4   4   1      109.28      127.17      3.45 o 
   5   4   1      428.60      536.18     13.43 o 
   6   4   1       13.24       14.46      0.87 o 
   7   4   1      111.25      123.35      4.34 o 
   8   4   1      132.50      132.61      4.70 o 
   9   4   1        3.27        1.73      1.36 o 
  10   4   1       40.47       46.37      3.68 o 
  11   4   1        4.65        3.95      1.85 o 
  12   4   1        0.54        2.33      2.42 o 
 -10   5   1        0.27        1.19      1.41 o 
  -9   5   1       80.23       78.09      6.81 o 
  -8   5   1       29.08       27.86      2.85 o 
  -7   5   1        7.29        8.21      1.35 o 
  -6   5   1        0.74        1.13      0.88 o 
  -5   5   1        0.34       -0.04      0.49 o 
  -4   5   1      286.70      254.34      8.26 o 
  -3   5   1       15.28       16.87      1.02 o 
  -2   5   1      767.11      754.57     18.71 o 
  -1   5   1      313.57      306.53      7.78 o 
   0   5   1       82.07       91.26      3.68 o 
   1   5   1     1144.27     1427.63     40.86 o 
   2   5   1       37.95       59.39      6.24 o 
   3   5   1      113.04      117.62      3.24 o 
   4   5   1       56.61       57.52      1.83 o 
   5   5   1       30.24       29.27      1.87 o 
   6   5   1        0.68        0.06      0.74 o 
   7   5   1        6.75        9.72      1.49 o 
   8   5   1       91.31       80.86      4.23 o 
   9   5   1       95.54       85.37      4.49 o 
  10   5   1       91.67       71.95      7.87 o 
  11   5   1       20.76       22.49      2.70 o 
 -10   6   1       33.74       33.94      2.88 o 
  -9   6   1       40.18       43.04     10.85 o 
  -8   6   1        0.02       -0.51      1.16 o 
  -7   6   1        4.26        2.87      1.74 o 
  -6   6   1       19.54       21.44      1.86 o 
  -5   6   1        7.95        6.18      1.12 o 
  -4   6   1       10.11        9.53      1.21 o 
  -3   6   1        1.44        1.33      0.51 o 
  -2   6   1      352.78      342.98      8.77 o 
  -1   6   1     1280.85     1308.71     32.22 o 
   0   6   1      176.25      168.62      7.99 o 
   1   6   1        9.80       11.00      0.81 o 
   2   6   1      205.16      201.60      8.38 o 
   3   6   1       91.47      123.45      3.45 o 
   4   6   1       64.48       68.75      2.17 o 
   5   6   1       79.94       90.78      4.41 o 
   6   6   1        4.42        6.51      1.07 o 
   7   6   1      110.44      106.69      4.04 o 
   8   6   1      119.45      117.96      6.71 o 
   9   6   1       24.19       21.64      2.37 o 
  10   6   1        0.16        0.30      1.67 o 
  11   6   1        9.99       10.15      2.19 o 
  -9   7   1        0.67        0.09      1.48 o 
  -8   7   1        7.88       10.29      4.17 o 
  -7   7   1        0.01       -0.24      1.79 o 
  -6   7   1       35.70       37.70      4.59 o 
  -5   7   1       33.67       33.65      2.29 o 
  -4   7   1      296.94      298.39     11.04 o 
  -3   7   1       49.92       43.51      2.49 o 
  -2   7   1      343.28      332.81      8.61 o 
  -1   7   1      453.15      455.32     11.53 o 
   0   7   1      508.90      572.16     14.38 o 
   1   7   1      136.11      168.15      8.15 o 
   2   7   1        2.21        1.12      0.50 o 
   3   7   1       70.95       58.49      2.26 o 
   4   7   1      102.72      111.72      4.14 o 
   5   7   1      534.74      587.61     17.67 o 
   6   7   1        8.65        9.52      1.34 o 
   7   7   1     1071.46     1141.07     41.68 o 
   8   7   1       42.87       43.83      3.16 o 
   9   7   1        5.86        2.82      2.05 o 
  10   7   1       14.46       10.04      2.11 o 
  11   7   1       20.30       18.41      2.62 o 
  -8   8   1        1.45        0.26      1.37 o 
  -7   8   1        1.71        1.77      1.26 o 
  -6   8   1        3.17        1.31      1.86 o 
  -5   8   1       21.46       24.01      4.62 o 
  -4   8   1        4.66        6.17      1.84 o 
  -3   8   1      379.62      368.37     13.47 o 
  -2   8   1       14.45       13.94      1.96 o 
  -1   8   1       69.96       62.25      2.12 o 
   0   8   1       26.68       24.41      1.23 o 
   1   8   1      208.97      207.40      6.50 o 
   2   8   1       11.16       13.33      0.92 o 
   3   8   1       90.02       82.42      6.47 o 
   4   8   1        3.97        5.56      1.04 o 
   5   8   1      497.99      543.15     16.49 o 
   6   8   1      557.45      601.27     18.25 o 
   7   8   1      633.02      659.33     24.71 o 
   8   8   1       80.77       93.46      4.92 o 
   9   8   1       48.08       52.99      3.67 o 
  10   8   1       19.76       18.25      2.56 o 
  -7   9   1        5.30        7.07      4.78 o 
  -6   9   1        0.11        1.65      1.27 o 
  -5   9   1        5.32        3.98      1.39 o 
  -4   9   1        3.04        3.21      1.28 o 
  -3   9   1        1.03        0.59      2.28 o 
  -2   9   1       13.88       11.73      1.57 o 
  -1   9   1      253.79      235.27      7.43 o 
   0   9   1       16.88       20.01      1.40 o 
   1   9   1        0.11       -0.44      0.63 o 
   2   9   1       23.85       20.73      1.19 o 
   3   9   1        2.00        1.35      0.87 o 
   4   9   1      145.77      141.21      6.19 o 
   5   9   1      321.12      353.03     11.11 o 
   6   9   1        0.21        0.39      1.82 o 
   7   9   1       64.66       63.17      3.88 o 
   8   9   1       52.51       62.44      3.91 o 
   9   9   1       12.26       10.95      2.14 o 
  10   9   1        6.43        6.39      2.05 o 
  -6  10   1        0.53        0.24      1.29 o 
  -5  10   1        1.71        1.53      1.27 o 
  -4  10   1        3.04        3.47      1.38 o 
  -3  10   1        3.67        5.04      2.17 o 
  -2  10   1        1.63        2.46      1.27 o 
  -1  10   1        0.00        0.39      1.30 o 
   0  10   1        1.75        2.74      0.94 o 
   1  10   1        9.85        8.06      1.14 o 
   2  10   1       32.68       20.60      1.57 o 
   3  10   1       57.09       40.66      2.18 o 
   4  10   1       54.47       48.97      6.58 o 
   5  10   1       33.49       26.34      2.46 o 
   6  10   1       82.04       81.99      4.50 o 
   7  10   1       17.25       22.20      2.53 o 
   8  10   1        0.51        1.87      1.65 o 
   9  10   1       13.89       17.75      3.17 o 
  -5  11   1        3.97        4.65      1.69 o 
  -4  11   1        0.34       -1.09      1.21 o 
  -3  11   1       58.89       60.21      3.64 o 
  -2  11   1        0.76        0.07      1.23 o 
  -1  11   1        0.16        1.60      1.58 o 
   0  11   1        4.98        3.04      1.20 o 
   1  11   1        8.51        7.36      1.69 o 
   2  11   1        6.21        3.85      1.58 o 
   3  11   1       69.30       56.78      2.73 o 
   4  11   1        1.69        1.05      2.91 o 
   5  11   1       10.22        5.90      1.76 o 
   6  11   1        3.62        2.09      2.34 o 
   7  11   1        7.25        6.46      1.97 o 
   8  11   1       25.00       25.78      2.82 o 
  -4  12   1        0.49        0.98      1.79 o 
  -3  12   1        7.70       11.45      3.13 o 
  -2  12   1        0.01        0.96      1.46 o 
  -1  12   1       54.48       59.85      6.21 o 
   0  12   1        2.44        5.10      2.28 o 
   1  12   1        0.51        1.30      1.57 o 
   2  12   1        2.14        1.30      1.67 o 
   3  12   1       72.10       63.98      5.34 o 
   4  12   1       30.39       27.55      4.00 o 
   5  12   1        2.64        7.30      1.95 o 
   6  12   1       28.15       27.18      2.84 o 
   7  12   1        2.15        3.07      1.95 o 
  -2  13   1       40.31       61.12      3.95 o 
  -1  13   1       28.81       34.90      4.22 o 
   1  13   1       29.76       29.33      4.06 o 
   2  13   1       27.08       26.12      2.75 o 
   3  13   1        1.02       -0.32      2.54 o 
   5  13   1        4.19        0.84      3.13 o 
  -3 -13   2        0.06       -0.32      2.61 o 
  -2 -13   2       13.10       16.21      2.56 o 
  -1 -13   2        0.16       -1.92      1.92 o 
   0 -13   2        0.02       -2.04      2.04 o 
   1 -13   2        0.17       -1.65      2.85 o 
  -6 -12   2        0.45        1.37      2.19 o 
  -5 -12   2       17.29       22.02      2.80 o 
  -4 -12   2        5.64        2.78      4.49 o 
  -3 -12   2        0.50        1.61      1.85 o 
  -2 -12   2        0.32        1.59      1.72 o 
  -1 -12   2       24.00       25.81      2.70 o 
   0 -12   2       44.66       57.35      3.77 o 
   1 -12   2        9.55       12.30      2.23 o 
   2 -12   2        7.04        9.18      2.85 o 
   3 -12   2        3.20        9.11      2.51 o 
  -7 -11   2        4.04        1.97      1.51 o 
  -6 -11   2        0.69        0.74      1.33 o 
  -5 -11   2       24.10       25.79      3.77 o 
  -4 -11   2       25.52       20.18      2.47 o 
  -3 -11   2        1.17        1.43      1.65 o 
  -2 -11   2       48.90       49.81      7.73 o 
  -1 -11   2       14.01       13.93      2.06 o 
   0 -11   2       20.67       26.34      2.56 o 
   1 -11   2        6.48        5.88      1.80 o 
   2 -11   2        0.02       -1.04      1.04 o 
   3 -11   2        0.67        2.45      1.80 o 
   4 -11   2        4.70        4.35      1.66 o 
   5 -11   2        8.48       12.64      2.13 o 
  -8 -10   2        9.09        9.73      2.08 o 
  -7 -10   2       25.72       22.23      2.02 o 
  -6 -10   2        7.49       10.19      1.62 o 
  -5 -10   2        1.03        1.64      1.15 o 
  -4 -10   2        0.53        0.59      1.22 o 
  -3 -10   2       49.30       47.29      3.18 o 
  -2 -10   2       12.17        6.93      1.70 o 
  -1 -10   2        1.04        1.15      1.65 o 
   0 -10   2       57.43       61.37      3.58 o 
   1 -10   2        3.79        1.15      0.92 o 
   2 -10   2        9.16       12.10      1.39 o 
   3 -10   2        8.05       10.24      1.40 o 
   4 -10   2        0.50        0.66      1.27 o 
   5 -10   2        1.72        4.97      1.57 o 
   6 -10   2       11.18       15.02      2.12 o 
  -9  -9   2       58.52       51.35      5.30 o 
  -8  -9   2       53.48       52.20      2.93 o 
  -7  -9   2        1.56        0.31      1.29 o 
  -6  -9   2        6.70        6.69      1.36 o 
  -5  -9   2      192.25      176.51      8.90 o 
  -4  -9   2      233.70      219.84      7.23 o 
  -3  -9   2       22.47       22.42      2.64 o 
  -2  -9   2        0.67       -1.20      1.20 o 
  -1  -9   2      140.38      139.40      6.16 o 
   0  -9   2        2.95        3.65      0.96 o 
   1  -9   2      173.84      182.09      7.70 o 
   2  -9   2      107.07      108.86      4.37 o 
   3  -9   2       21.38       21.78      1.62 o 
   4  -9   2        0.07       -1.12      1.12 o 
   5  -9   2        0.59       -0.40      1.38 o 
   6  -9   2        7.44        6.66      2.18 o 
   7  -9   2        2.56        1.25      1.36 o 
 -10  -8   2       21.40       21.33      2.70 o 
  -9  -8   2      149.56      137.49     11.32 o 
  -8  -8   2      109.85       98.60      4.15 o 
  -7  -8   2       25.99       29.78      2.18 o 
  -6  -8   2       16.03       14.88      1.52 o 
  -5  -8   2      101.78      109.48      4.10 o 
  -4  -8   2      375.75      359.17     11.09 o 
  -3  -8   2      166.30      171.99      6.79 o 
  -2  -8   2       21.61       22.59      1.44 o 
  -1  -8   2       74.65       77.60      2.89 o 
   0  -8   2        3.11        1.53      0.74 o 
   1  -8   2      152.21      157.89      9.09 o 
   2  -8   2       32.32       33.88      2.45 o 
   3  -8   2       32.84       35.20      3.22 o 
   4  -8   2      113.84      116.52      4.48 o 
   5  -8   2       32.10       29.41      4.94 o 
   6  -8   2       29.55       28.73      5.02 o 
   7  -8   2       16.41       18.20      1.98 o 
   8  -8   2       25.50       30.75      3.74 o 
 -10  -7   2       27.55       20.43      2.54 o 
  -9  -7   2      197.23      197.79     12.87 o 
  -8  -7   2      265.41      273.10     17.13 o 
  -7  -7   2        9.32        7.36      1.37 o 
  -6  -7   2        4.44        4.41      1.11 o 
  -5  -7   2       66.60       77.98      3.14 o 
  -4  -7   2      305.79      307.94      9.58 o 
  -3  -7   2       29.26       29.16      2.35 o 
  -2  -7   2       15.42       13.28      1.14 o 
  -1  -7   2       51.27       42.62      1.55 o 
   0  -7   2        0.44        1.38      0.62 o 
   1  -7   2      236.94      220.40     10.59 o 
   2  -7   2      278.34      261.98      8.12 o 
   3  -7   2       62.32       59.41      3.74 o 
   4  -7   2       46.29       50.18      2.30 o 
   5  -7   2       87.99       86.41      3.37 o 
   6  -7   2       40.71       42.39      2.65 o 
   7  -7   2       16.31       14.41      1.75 o 
   8  -7   2       25.85       18.78      3.11 o 
   9  -7   2        0.66        0.08      1.40 o 
 -11  -6   2        2.85        4.84      2.60 o 
 -10  -6   2        6.84        6.07      1.46 o 
  -9  -6   2      154.80      133.09      5.87 o 
  -8  -6   2       59.47       52.29      2.69 o 
  -7  -6   2       36.45       35.90      2.10 o 
  -6  -6   2       17.76       20.51      1.52 o 
  -5  -6   2       69.88       69.63      2.81 o 
  -4  -6   2      347.67      344.30     10.57 o 
  -3  -6   2        4.64        6.92      0.87 o 
  -2  -6   2      545.60      564.92     15.81 o 
  -1  -6   2      143.29      148.12      3.97 o 
   0  -6   2      287.40      321.04      8.16 o 
   1  -6   2      105.88      119.58      3.93 o 
   2  -6   2       67.08       66.76      2.49 o 
   3  -6   2      131.04      112.33      6.80 o 
   4  -6   2       78.99       71.51      3.73 o 
   5  -6   2       32.25       29.56      2.31 o 
   6  -6   2       70.58       70.01      2.88 o 
   7  -6   2        8.65        6.77      1.38 o 
   8  -6   2       10.26        5.51      1.41 o 
   9  -6   2        0.56        1.37      1.38 o 
  10  -6   2        3.23        2.89      1.59 o 
 -11  -5   2        0.18        3.17      2.33 o 
 -10  -5   2        9.95        7.51      1.70 o 
  -9  -5   2        1.67        2.60      1.16 o 
  -8  -5   2      121.80      106.88      4.07 o 
  -7  -5   2      108.84      109.15      6.72 o 
  -6  -5   2       44.54       51.00      2.26 o 
  -5  -5   2       42.34       34.37      1.72 o 
  -4  -5   2        5.06        3.55      0.71 o 
  -3  -5   2      291.11      325.56      9.87 o 
  -2  -5   2       13.78       13.80      0.93 o 
  -1  -5   2       98.49       92.67      2.97 o 
   0  -5   2       82.10       92.68      2.59 o 
   1  -5   2      435.51      424.50     12.48 o 
   2  -5   2        0.19       -0.35      0.42 o 
   3  -5   2        3.82        4.45      0.67 o 
   4  -5   2       90.53       94.55      4.19 o 
   5  -5   2       41.87       39.99      1.90 o 
   6  -5   2       50.29       45.62      2.12 o 
   7  -5   2      199.03      169.59     11.19 o 
   8  -5   2       93.38       84.51      4.09 o 
   9  -5   2        0.16        0.00      1.20 o 
  10  -5   2        2.46        0.87      1.62 o 
 -11  -4   2        0.72        1.74      1.56 o 
 -10  -4   2        0.33       -0.81      1.26 o 
  -9  -4   2       36.11       31.43      2.02 o 
  -8  -4   2       28.74       27.56      1.79 o 
  -7  -4   2        2.05        1.12      0.83 o 
  -6  -4   2        0.03        0.13      0.62 o 
  -5  -4   2        1.39        4.42      1.78 o 
  -4  -4   2      151.03      144.60      5.42 o 
  -3  -4   2      274.97      294.74      8.92 o 
  -2  -4   2      664.87      806.56     23.53 o 
  -1  -4   2      197.37      213.16      6.11 o 
   0  -4   2      683.38      645.21     15.94 o 
   1  -4   2      424.04      407.27     11.91 o 
   2  -4   2      783.78      793.58     22.93 o 
   3  -4   2      317.74      325.83      9.70 o 
   4  -4   2      706.21      690.93     20.08 o 
   5  -4   2      170.72      159.97      5.13 o 
   6  -4   2        0.01       -0.39      0.63 o 
   7  -4   2       14.52       14.61      1.25 o 
   8  -4   2       20.58       19.22      1.81 o 
   9  -4   2        6.80        8.08      1.51 o 
  10  -4   2        4.39        6.02      1.59 o 
  11  -4   2        0.60       -1.24      1.39 o 
 -11  -3   2        0.11       -1.00      1.56 o 
 -10  -3   2        0.15        0.45      1.28 o 
  -9  -3   2       56.47       54.17      3.10 o 
  -8  -3   2        7.80        8.91      1.18 o 
  -7  -3   2       40.46       38.21      2.19 o 
  -6  -3   2       11.54        9.43      0.95 o 
  -5  -3   2       22.34       33.22      1.56 o 
  -4  -3   2      117.25      107.31      3.59 o 
  -3  -3   2      486.24      501.01     14.75 o 
  -2  -3   2      104.06      103.74      3.33 o 
  -1  -3   2      221.70      228.79      5.76 o 
   0  -3   2       65.76       57.42      1.80 o 
   1  -3   2        6.62        7.27      0.54 o 
   2  -3   2      284.10      298.13      8.79 o 
   3  -3   2     2466.29     2629.66     74.70 o 
   4  -3   2      318.19      373.33     11.01 o 
   5  -3   2      670.20      664.58     16.56 o 
   6  -3   2       49.36       48.82      2.07 o 
   7  -3   2        5.93        4.77      0.86 o 
   8  -3   2       31.22       29.23      1.73 o 
   9  -3   2       55.04       56.89      3.17 o 
  10  -3   2        0.96        1.61      1.28 o 
  11  -3   2        0.64       -1.04      1.36 o 
 -11  -2   2        1.74       -0.75      1.48 o 
 -10  -2   2        0.41       -0.61      1.17 o 
  -9  -2   2       11.72       10.75      1.53 o 
  -8  -2   2      123.42      107.40      4.66 o 
  -7  -2   2       26.94       29.50      2.01 o 
  -6  -2   2       99.32       96.22      3.16 o 
  -5  -2   2       63.61       62.90      1.92 o 
  -4  -2   2       40.10       33.47      1.47 o 
  -3  -2   2      144.83      158.24      4.87 o 
  -2  -2   2      874.51      947.74     27.37 o 
  -1  -2   2      222.15      237.19      5.93 o 
   0  -2   2       60.30       51.76      1.44 o 
   1  -2   2      242.39      208.77      6.16 o 
   2  -2   2      247.41      232.41      6.87 o 
   3  -2   2      229.03      243.67      8.89 o 
   4  -2   2      200.51      185.97      4.81 o 
   5  -2   2       56.21       51.01      1.66 o 
   6  -2   2       73.55       66.33      2.10 o 
   7  -2   2        1.89        2.02      0.72 o 
   8  -2   2       44.22       41.60      3.75 o 
   9  -2   2       77.55       78.85      4.18 o 
  10  -2   2        0.03        0.06      1.54 o 
  11  -2   2        4.66        7.10      2.24 o 
 -11  -1   2       18.08       17.98      2.13 o 
 -10  -1   2        5.48        5.93      1.56 o 
  -9  -1   2       42.88       36.70      2.46 o 
  -8  -1   2      142.27      135.13      5.61 o 
  -7  -1   2      277.28      277.61      7.29 o 
  -6  -1   2       12.74       13.17      0.82 o 
  -5  -1   2       14.93       14.59      0.78 o 
  -4  -1   2     1285.50     1311.94     32.21 o 
  -3  -1   2      296.87      273.03      6.87 o 
  -2  -1   2     3089.56     3259.70     93.67 o 
  -1  -1   2     5885.74     6074.36    166.57 o 
   0  -1   2      967.13      933.22     26.80 o 
   1  -1   2      216.97      216.72      5.40 o 
   2  -1   2      517.40      531.09     13.10 o 
   3  -1   2      292.37      270.90      7.85 o 
   4  -1   2      677.13      694.97     19.80 o 
   5  -1   2      138.49      111.42      3.52 o 
   6  -1   2        1.83        2.33      0.48 o 
   7  -1   2        7.80        8.32      0.76 o 
   8  -1   2        9.92       11.32      1.51 o 
   9  -1   2      269.30      270.72     14.00 o 
  10  -1   2        1.68        0.73      1.16 o 
 -11   0   2       58.76       65.03      3.79 o 
 -10   0   2       15.67       13.57      2.07 o 
  -9   0   2        8.63        9.09      2.48 o 
  -8   0   2       63.90       61.27      2.51 o 
  -7   0   2      231.96      243.84      7.30 o 
  -6   0   2       43.83       56.51      1.95 o 
  -5   0   2       55.76       52.77      1.71 o 
  -4   0   2       33.45       30.60      1.22 o 
  -3   0   2       41.70       38.36      1.20 o 
  -2   0   2    10146.60     9935.78    242.12 o 
  -1   0   2     9413.57     8996.12    258.53 o 
   0   0   2     1818.52     1901.61     52.15 o 
   1   0   2        4.55        2.74      0.38 o 
   2   0   2        1.49        1.12      0.25 o 
   3   0   2      340.10      388.19      9.68 o 
   4   0   2       41.21       37.06      1.26 o 
   5   0   2      218.80      242.24      7.28 o 
   6   0   2       10.60        9.90      1.01 o 
   7   0   2       38.50       41.23      1.85 o 
   8   0   2      413.28      415.46     15.39 o 
   9   0   2      212.00      220.68     12.17 o 
  10   0   2      160.97      153.64      8.68 o 
 -11   1   2       45.82       49.85      3.34 o 
 -10   1   2       36.95       40.86      2.83 o 
  -9   1   2       13.85       11.91      1.66 o 
  -8   1   2      100.31       94.94      3.43 o 
  -7   1   2      185.82      186.94      5.78 o 
  -6   1   2        6.47        6.62      0.75 o 
  -5   1   2      318.11      365.03      9.27 o 
  -4   1   2      588.29      644.91     16.02 o 
  -3   1   2      111.58      120.50      3.67 o 
  -2   1   2      348.84      389.89     10.90 o 
  -1   1   2     2024.96     1954.48     53.68 o 
   0   1   2      532.14      531.95     13.00 o 
   1   1   2      218.17      262.47      7.53 o 
   2   1   2       22.58       23.93      1.49 o 
   3   1   2     2576.02     3040.40     85.05 o 
   4   1   2      161.44      177.40      5.09 o 
   5   1   2      387.43      457.27     11.49 o 
   6   1   2       15.21       17.27      0.89 o 
   7   1   2      268.12      278.40      7.27 o 
   8   1   2        1.23        1.00      0.71 o 
   9   1   2      165.10      177.05      5.42 o 
  10   1   2        0.61        1.05      1.39 o 
 -11   2   2       38.25       53.78      5.35 o 
 -10   2   2        0.48        0.89      2.15 o 
  -9   2   2        7.25        7.88      1.19 o 
  -8   2   2       49.58       49.89      2.40 o 
  -7   2   2        1.27        0.74      0.70 o 
  -6   2   2       91.77      104.02      3.46 o 
  -5   2   2       96.48       75.87      2.27 o 
  -4   2   2      410.91      430.57     12.18 o 
  -3   2   2      555.92      632.91     17.62 o 
  -2   2   2       69.23       64.07      2.04 o 
  -1   2   2       40.50       28.90      1.38 o 
   0   2   2     1149.86     1206.98     29.59 o 
   1   2   2     1732.23     1902.12    114.21 o 
   2   2   2     3110.96     3982.67    110.93 o 
   3   2   2       35.46       37.23      1.41 o 
   4   2   2      169.87      223.10      5.71 o 
   5   2   2        2.37        0.65      0.41 o 
   6   2   2       19.75       25.20      1.27 o 
   7   2   2      117.00      115.32      3.33 o 
   8   2   2      278.63      275.40      7.30 o 
   9   2   2      163.77      161.66      6.95 o 
  10   2   2        9.28        7.39      1.68 o 
  11   2   2        6.82        8.09      1.90 o 
 -11   3   2        0.01       -2.49      2.51 o 
 -10   3   2        0.72        0.43      1.41 o 
  -9   3   2        0.00       -0.62      1.42 o 
  -8   3   2        1.24       -0.62      0.62 o 
  -7   3   2       33.38       36.09      2.28 o 
  -6   3   2       31.53       29.06      2.85 o 
  -5   3   2        9.77        7.53      1.00 o 
  -4   3   2      315.29      329.00     11.66 o 
  -3   3   2      437.51      463.61     16.07 o 
  -2   3   2        1.66        0.85      0.53 o 
  -1   3   2       34.59       41.18      1.26 o 
   0   3   2      728.15      776.10     19.10 o 
   1   3   2      140.23      164.20      4.74 o 
   2   3   2        6.06        8.08      0.57 o 
   3   3   2      128.12      162.77      4.93 o 
   4   3   2      485.76      694.22     17.17 o 
   5   3   2     2010.29     2822.34     68.98 o 
   6   3   2      723.59      889.32     22.05 o 
   7   3   2      161.29      196.16      5.32 o 
   8   3   2       11.59       15.87      1.78 o 
   9   3   2       11.34       15.23      1.91 o 
  10   3   2       40.83       42.70      6.34 o 
  11   3   2        2.63        6.17      2.60 o 
  12   3   2        0.03       -0.04      2.17 o 
 -10   4   2        1.60        3.03      1.49 o 
  -9   4   2        4.55        3.98      1.47 o 
  -8   4   2        6.66        6.75      1.41 o 
  -7   4   2        7.42        5.83      0.96 o 
  -6   4   2        0.19        0.34      0.60 o 
  -5   4   2       59.89       59.99      3.51 o 
  -4   4   2       34.24       36.34      3.41 o 
  -3   4   2      564.94      544.61     15.30 o 
  -2   4   2        4.26        3.22      0.47 o 
  -1   4   2        0.33        0.69      0.30 o 
   0   4   2     4616.14     4573.54    128.49 o 
   1   4   2        1.20        3.37      0.38 o 
   2   4   2     1454.17     1892.37     46.36 o 
   3   4   2        2.51        4.06      0.45 o 
   4   4   2       95.33      107.23      2.99 o 
   5   4   2        0.26       -0.42      0.42 o 
   6   4   2       25.76       22.03      1.95 o 
   7   4   2      301.81      367.61     11.29 o 
   8   4   2        0.36        1.07      1.24 o 
   9   4   2        0.25       -0.74      1.30 o 
  10   4   2      182.33      176.96      7.79 o 
  11   4   2       41.99       45.54      5.51 o 
  12   4   2       10.19       10.25      2.38 o 
 -10   5   2        1.07        0.94      1.54 o 
  -9   5   2        0.05        0.18      1.32 o 
  -8   5   2        7.18        5.76      1.45 o 
  -7   5   2        3.88        2.17      1.15 o 
  -6   5   2       15.87       15.12      1.18 o 
  -5   5   2        0.28        0.56      0.58 o 
  -4   5   2        7.19        6.94      0.75 o 
  -3   5   2      120.31      120.95      3.84 o 
  -2   5   2      315.35      309.02      7.87 o 
  -1   5   2      224.21      222.46      6.73 o 
   0   5   2     2977.31     3159.37     79.24 o 
   1   5   2     4023.73     4971.85    197.82 o 
   2   5   2      545.57      668.29     16.61 o 
   3   5   2       88.07      109.70      3.07 o 
   4   5   2        8.19       11.95      0.73 o 
   5   5   2        0.07       -0.21      0.44 o 
   6   5   2      163.01      178.31      4.87 o 
   7   5   2      456.31      504.40     18.94 o 
   8   5   2      158.23      167.01      9.15 o 
   9   5   2        2.37        1.54      1.50 o 
  10   5   2        0.13        1.70      1.64 o 
  11   5   2       48.88       54.71      3.88 o 
  12   5   2        6.83        7.85      2.33 o 
  -9   6   2        0.15       -0.74      1.35 o 
  -8   6   2        1.38        2.48      1.27 o 
  -7   6   2        4.10        3.70      1.28 o 
  -6   6   2        4.60        6.53      2.78 o 
  -5   6   2       75.42       68.98      4.22 o 
  -4   6   2       49.54       46.88      1.96 o 
  -3   6   2      341.58      328.03      9.54 o 
  -2   6   2       53.13       55.56      1.89 o 
  -1   6   2     1763.43     1765.40     43.39 o 
   0   6   2       10.64       17.75      1.18 o 
   1   6   2      191.40      170.85      5.25 o 
   2   6   2      560.32      710.22     17.68 o 
   3   6   2      137.19      191.76      5.12 o 
   4   6   2       62.21       63.24      2.06 o 
   5   6   2       88.02       83.60      2.58 o 
   6   6   2       50.55       61.35      3.43 o 
   7   6   2        9.37        8.52      1.63 o 
   8   6   2      119.18      125.73      5.94 o 
   9   6   2        8.64        8.88      1.87 o 
  10   6   2        6.07        4.38      1.83 o 
  11   6   2        2.85        6.09      2.48 o 
  -9   7   2        0.01       -0.27      1.54 o 
  -8   7   2        3.55        3.27      1.49 o 
  -7   7   2        0.25        0.28      1.17 o 
  -6   7   2       33.95       31.75      2.33 o 
  -5   7   2      187.45      170.23     19.61 o 
  -4   7   2      363.89      332.85     21.81 o 
  -3   7   2        0.44        0.55      0.69 o 
  -2   7   2        0.37        0.35      0.65 o 
  -1   7   2      276.18      281.12      9.07 o 
   0   7   2       12.15        9.26      0.76 o 
   1   7   2       19.20       18.68      5.31 o 
   2   7   2        2.27        1.41      1.11 o 
   3   7   2       15.34       13.86      1.13 o 
   4   7   2       58.20       66.75      2.21 o 
   5   7   2     1001.46     1135.34     33.41 o 
   6   7   2      119.01      131.21      5.99 o 
   7   7   2       69.37       75.60      5.73 o 
   8   7   2        1.94        0.26      1.46 o 
   9   7   2        0.12       -1.37      1.37 o 
  10   7   2        8.58       12.93      2.25 o 
  11   7   2        1.79        1.85      1.98 o 
  -8   8   2        0.08        0.07      2.14 o 
  -7   8   2        2.32        3.26      1.43 o 
  -6   8   2       22.44       24.48      5.69 o 
  -5   8   2       48.50       48.12      7.20 o 
  -4   8   2      490.78      481.57     44.56 o 
  -3   8   2     1037.73     1013.21     35.03 o 
  -2   8   2        0.10       -0.36      0.94 o 
  -1   8   2       78.54       77.65      2.53 o 
   0   8   2        9.13        7.24      0.89 o 
   1   8   2        0.27        0.08      0.48 o 
   2   8   2      104.54      116.84      9.26 o 
   3   8   2        0.07       -0.10      0.59 o 
   4   8   2      269.84      286.61      9.03 o 
   5   8   2      353.73      401.80     15.40 o 
   6   8   2      461.13      494.42     18.78 o 
   7   8   2       49.16       48.31      3.40 o 
   8   8   2        3.83        1.60      1.61 o 
   9   8   2       23.28       26.38      2.70 o 
  10   8   2        9.12       10.43      3.57 o 
  -7   9   2        6.55        7.72      2.56 o 
  -6   9   2        4.34        3.57      1.53 o 
  -5   9   2        6.73        6.93      1.46 o 
  -4   9   2       84.95       85.91      4.94 o 
  -3   9   2        1.12        1.03      1.21 o 
  -2   9   2      392.68      383.04     13.95 o 
  -1   9   2       67.84       61.07      3.74 o 
   0   9   2        2.83        2.92      0.76 o 
   1   9   2       16.96       12.48      3.96 o 
   2   9   2       41.51       35.39      1.78 o 
   3   9   2       17.93       15.86      1.46 o 
   4   9   2       55.65       49.00      2.40 o 
   5   9   2        6.23        7.00      1.62 o 
   6   9   2      237.88      233.16      9.71 o 
   7   9   2        6.67        6.03      1.80 o 
   8   9   2        9.70        8.80      2.50 o 
   9   9   2        9.53        9.57      2.10 o 
  10   9   2        1.95        1.09      1.94 o 
  -6  10   2        0.77       -0.31      1.40 o 
  -5  10   2        1.07        1.39      1.37 o 
  -4  10   2       23.12       21.60      3.85 o 
  -3  10   2        7.08        8.63      1.63 o 
  -2  10   2       21.44       19.44      1.96 o 
  -1  10   2       43.67       42.63      2.67 o 
   0  10   2        8.30        9.50      1.43 o 
   1  10   2        8.21        1.76      3.39 o 
   2  10   2       10.17       13.61      1.36 o 
   3  10   2       53.62       48.92      2.39 o 
   4  10   2       30.56       31.79      3.15 o 
   5  10   2      100.16      111.91      5.43 o 
   6  10   2        0.20       -0.41      1.51 o 
   7  10   2        0.65        1.68      3.00 o 
   8  10   2        1.09        0.73      1.72 o 
   9  10   2        0.37       -1.70      1.70 o 
  -5  11   2        2.46        4.57      2.50 o 
  -4  11   2       15.22       19.87      2.27 o 
  -3  11   2       11.83       10.06      1.84 o 
  -2  11   2       14.65       13.99      2.68 o 
  -1  11   2        0.16        0.76      1.57 o 
   0  11   2       10.48       14.82      2.29 o 
   1  11   2       22.00       21.02      3.73 o 
   2  11   2      139.13      123.26      5.73 o 
   3  11   2        5.93        5.22      1.54 o 
   4  11   2        7.94        7.99      1.76 o 
   5  11   2        0.01        1.16      1.52 o 
   6  11   2       85.59       81.39      6.35 o 
   7  11   2        0.00        0.03      1.70 o 
   8  11   2       31.21       30.27      3.16 o 
  -4  12   2        1.05        0.57      1.64 o 
  -3  12   2       21.13       22.62      2.49 o 
  -2  12   2       31.32       37.05      2.91 o 
  -1  12   2        0.44        0.81      1.36 o 
   0  12   2        3.60        4.09      2.24 o 
   1  12   2       15.88       14.28      2.85 o 
   2  12   2       11.26       12.47      3.08 o 
   3  12   2        4.94        3.15      2.61 o 
   4  12   2        0.69       -1.12      2.03 o 
   5  12   2        6.85        8.87      3.25 o 
   6  12   2        0.38        0.12      1.78 o 
   7  12   2       49.27       66.32      4.58 o 
  -1  13   2        1.41        1.94      2.49 o 
   0  13   2        6.86        7.27      2.53 o 
   3  13   2        0.05        5.35      2.93 o 
   4  13   2        1.10        1.73      3.02 o 
   5  13   2        1.45       -1.03      3.06 o 
  -2 -13   3        0.53        1.21      2.16 o 
  -1 -13   3       81.43       97.18      6.27 o 
  -5 -12   3        0.81        0.32      2.08 o 
  -4 -12   3        7.95        7.64      2.23 o 
  -3 -12   3       11.44       11.74      2.29 o 
  -2 -12   3        0.21        3.38      1.81 o 
  -1 -12   3        0.00       -0.79      1.79 o 
   0 -12   3        0.09       -1.66      1.66 o 
   1 -12   3        0.08       -1.63      1.65 o 
   2 -12   3        0.00       -0.11      1.75 o 
  -7 -11   3        0.51        0.21      1.64 o 
  -6 -11   3        4.77        4.99      2.75 o 
  -5 -11   3       67.94       72.22      5.35 o 
  -4 -11   3        6.56        5.95      3.19 o 
  -3 -11   3        0.18       -0.17      1.58 o 
  -2 -11   3        0.28        0.34      1.66 o 
  -1 -11   3        0.10       -0.39      1.57 o 
   0 -11   3       31.17       35.50      2.92 o 
   1 -11   3        7.79        7.38      1.85 o 
   2 -11   3       22.54       22.34      2.55 o 
   3 -11   3        0.16        0.04      1.16 o 
   4 -11   3        0.01       -1.27      1.38 o 
   5 -11   3        0.25        2.44      1.67 o 
  -8 -10   3        0.24        0.88      1.48 o 
  -7 -10   3        7.21        4.62      1.49 o 
  -6 -10   3       21.32       23.13      2.31 o 
  -5 -10   3        3.43        3.67      1.33 o 
  -4 -10   3        8.08        5.67      1.80 o 
  -3 -10   3       37.01       34.66      2.88 o 
  -2 -10   3       31.83       29.27      2.57 o 
  -1 -10   3       16.82       13.90      2.02 o 
   0 -10   3       83.56       82.14      4.38 o 
   1 -10   3        5.09        8.17      1.73 o 
   2 -10   3       13.20       15.97      1.51 o 
   3 -10   3        2.05        2.47      1.11 o 
   4 -10   3       15.90       12.01      2.47 o 
   5 -10   3        1.25        4.12      2.85 o 
   6 -10   3        9.59       15.64      2.23 o 
  -9  -9   3        3.34        3.56      1.62 o 
  -8  -9   3        1.81        0.12      1.65 o 
  -7  -9   3       14.11       17.44      1.80 o 
  -6  -9   3       12.04       10.91      1.51 o 
  -5  -9   3        5.11        5.55      1.41 o 
  -4  -9   3        6.93        7.51      1.34 o 
  -3  -9   3       81.70       72.60      4.54 o 
  -2  -9   3       66.26       64.82      5.72 o 
  -1  -9   3       21.70       22.73      2.16 o 
   0  -9   3      403.36      399.02     15.52 o 
   1  -9   3      419.24      402.91     27.72 o 
   2  -9   3        8.61        7.12      1.41 o 
   3  -9   3       73.38       72.58      4.65 o 
   4  -9   3      120.52      123.92      9.43 o 
   5  -9   3       43.05       40.84      2.87 o 
   6  -9   3        1.46       -0.12      1.29 o 
   7  -9   3        0.00        2.01      1.43 o 
  -9  -8   3        1.83        1.55      1.54 o 
  -8  -8   3       15.75       13.09      1.73 o 
  -7  -8   3        0.45        1.06      1.20 o 
  -6  -8   3        9.09        8.62      1.33 o 
  -5  -8   3        7.04        9.70      1.30 o 
  -4  -8   3        2.63        3.82      1.25 o 
  -3  -8   3        0.76        0.76      0.87 o 
  -2  -8   3       94.99       93.33      3.54 o 
  -1  -8   3      125.91      124.44      5.58 o 
   0  -8   3      147.68      141.89      4.75 o 
   1  -8   3      921.13      939.68     34.92 o 
   2  -8   3      103.24       98.70      3.65 o 
   3  -8   3       46.35       51.60      2.40 o 
   4  -8   3      195.85      205.94      8.28 o 
   5  -8   3       26.05       35.69      2.45 o 
   6  -8   3       19.40       20.92      2.15 o 
   7  -8   3        6.49        8.92      1.69 o 
   8  -8   3        2.54        2.10      1.41 o 
 -10  -7   3        0.85        0.21      1.49 o 
  -9  -7   3       23.61       27.23      3.10 o 
  -8  -7   3       10.63        6.29      1.49 o 
  -7  -7   3        2.57        3.63      1.24 o 
  -6  -7   3        7.85        8.97      1.28 o 
  -5  -7   3      190.98      186.00      6.19 o 
  -4  -7   3       47.41       48.37      2.25 o 
  -3  -7   3        2.70        3.24      0.87 o 
  -2  -7   3       75.25       76.37      2.89 o 
  -1  -7   3        0.02       -0.44      0.44 o 
   0  -7   3      302.45      292.09      8.90 o 
   1  -7   3      590.51      585.20     22.03 o 
   2  -7   3       34.36       33.33      1.77 o 
   3  -7   3       23.73       25.58      1.75 o 
   4  -7   3       74.49       75.02      3.93 o 
   5  -7   3       15.13       13.54      1.40 o 
   6  -7   3        1.47        1.06      1.02 o 
   7  -7   3        0.24        0.47      1.17 o 
   8  -7   3        5.22        4.08      1.38 o 
   9  -7   3        6.64        9.42      1.82 o 
 -10  -6   3        0.43        0.82      1.61 o 
  -9  -6   3       29.76       26.90      2.06 o 
  -8  -6   3      233.62      196.13      6.69 o 
  -7  -6   3       81.91       68.84      3.01 o 
  -6  -6   3       22.06       22.46      1.59 o 
  -5  -6   3       81.06       73.14      2.91 o 
  -4  -6   3      211.12      215.73      6.89 o 
  -3  -6   3      256.72      262.84     25.30 o 
  -2  -6   3      102.50       95.94      3.36 o 
  -1  -6   3      122.85      110.10      3.07 o 
   0  -6   3      126.36      134.09      3.65 o 
   1  -6   3      125.79      107.30      4.67 o 
   2  -6   3        7.40        6.05      1.33 o 
   3  -6   3       39.68       34.27      1.69 o 
   4  -6   3        0.32        0.00      0.68 o 
   5  -6   3       89.77       91.27      3.60 o 
   6  -6   3        0.94        1.24      0.92 o 
   7  -6   3        5.57        4.72      1.29 o 
   8  -6   3        1.47        0.35      1.14 o 
   9  -6   3        6.57        4.73      1.50 o 
  10  -6   3        8.37        7.05      1.80 o 
 -11  -5   3        7.93        6.80      2.00 o 
 -10  -5   3        0.33        0.21      3.10 o 
  -9  -5   3       16.05       11.83      1.54 o 
  -8  -5   3        1.84        1.06      0.99 o 
  -7  -5   3        2.18        2.47      0.98 o 
  -6  -5   3       48.56       56.69      2.45 o 
  -5  -5   3       11.72       13.62      1.13 o 
  -4  -5   3      775.97      861.95     25.34 o 
  -3  -5   3      592.05      655.56     19.35 o 
  -2  -5   3        1.70        4.15      0.65 o 
  -1  -5   3        0.02       -0.19      0.31 o 
   0  -5   3        9.12       10.20      0.59 o 
   1  -5   3      288.20      299.96     11.46 o 
   2  -5   3       71.38       54.17      2.09 o 
   3  -5   3      263.08      259.62      7.92 o 
   4  -5   3        0.35        0.07      0.57 o 
   5  -5   3       44.29       36.43      2.41 o 
   6  -5   3        6.09        7.28      1.51 o 
   7  -5   3        0.80        1.26      0.89 o 
   8  -5   3        3.27        1.52      1.15 o 
   9  -5   3       39.39       33.39      7.04 o 
  10  -5   3        2.69        5.32      1.73 o 
 -11  -4   3        0.12        0.02      1.59 o 
 -10  -4   3        0.00       -0.82      1.29 o 
  -9  -4   3       10.15        8.70      2.38 o 
  -8  -4   3        0.78        3.43      1.04 o 
  -7  -4   3       21.76       25.57      1.64 o 
  -6  -4   3        6.28        7.30      0.94 o 
  -5  -4   3       40.50       33.88      1.66 o 
  -4  -4   3       81.75       88.51      3.12 o 
  -3  -4   3       68.83       71.46      2.57 o 
  -2  -4   3       30.72       34.98      1.50 o 
  -1  -4   3        5.38        3.47      0.37 o 
   0  -4   3       24.34       24.85      0.92 o 
   1  -4   3      438.26      425.12     12.47 o 
   2  -4   3       92.54      108.28      3.53 o 
   3  -4   3        0.07        0.99      0.48 o 
   4  -4   3       80.03       72.36      3.23 o 
   5  -4   3        4.30        5.21      0.82 o 
   6  -4   3        8.17       10.87      1.05 o 
   7  -4   3       86.83       74.53      2.93 o 
   8  -4   3       11.26       11.64      1.28 o 
   9  -4   3       41.74       34.06      2.46 o 
  10  -4   3        7.94       10.13      1.85 o 
  11  -4   3        1.80        2.53      2.22 o 
 -11  -3   3        2.04        0.34      1.59 o 
 -10  -3   3        0.00       -1.19      1.19 o 
  -9  -3   3       14.71       14.16      1.78 o 
  -8  -3   3      107.63       95.05      4.35 o 
  -7  -3   3      130.67      116.89      4.14 o 
  -6  -3   3       52.94       54.57      2.27 o 
  -5  -3   3       23.14       31.38      1.52 o 
  -4  -3   3      601.64      691.47     20.32 o 
  -3  -3   3      202.98      175.89      5.46 o 
  -2  -3   3      123.34      125.40      3.99 o 
  -1  -3   3      480.30      420.55     10.45 o 
   0  -3   3       43.16       38.79      1.20 o 
   1  -3   3       77.56       66.08      2.24 o 
   2  -3   3        2.37        2.58      0.58 o 
   3  -3   3      216.60      196.81      6.03 o 
   4  -3   3      108.93      106.44      3.55 o 
   5  -3   3        1.16        1.85      0.64 o 
   6  -3   3       15.93       15.71      1.14 o 
   7  -3   3        0.16       -0.49      0.69 o 
   8  -3   3        1.03        1.56      0.87 o 
   9  -3   3        9.17        8.59      1.43 o 
  10  -3   3        0.18       -1.07      1.13 o 
  11  -3   3        0.88        0.32      1.81 o 
 -11  -2   3        3.24       -0.61      1.45 o 
 -10  -2   3        0.37       -0.92      1.23 o 
  -9  -2   3       20.10       17.16      1.82 o 
  -8  -2   3       22.21       20.68      1.92 o 
  -7  -2   3        5.64        5.69      1.37 o 
  -6  -2   3      147.99      139.36      4.62 o 
  -5  -2   3       19.47       19.17      0.87 o 
  -4  -2   3      414.90      465.94     13.82 o 
  -3  -2   3      432.02      445.95     13.14 o 
  -2  -2   3      531.53      571.38     14.06 o 
  -1  -2   3      196.70      192.63      4.89 o 
   0  -2   3     1215.77     1236.57     30.17 o 
   1  -2   3     2822.16     2722.30     77.21 o 
   2  -2   3     1598.41     1557.22     44.37 o 
   3  -2   3     1313.50     1417.58     40.53 o 
   4  -2   3      117.11      122.14      3.77 o 
   5  -2   3      822.49      850.82     24.20 o 
   6  -2   3        0.13        0.04      0.42 o 
   7  -2   3       63.10       55.23      5.82 o 
   8  -2   3       57.88       55.11      3.61 o 
   9  -2   3        5.48        6.97      1.18 o 
  10  -2   3        5.78        6.42      2.12 o 
  11  -2   3        1.46        0.20      1.80 o 
 -11  -1   3        8.22        7.37      1.81 o 
 -10  -1   3       26.81       23.47      2.45 o 
  -9  -1   3        0.03        0.70      1.13 o 
  -8  -1   3      102.98       99.05      9.02 o 
  -7  -1   3        1.52        0.66      0.92 o 
  -6  -1   3       21.47       14.37      0.84 o 
  -5  -1   3        7.20        5.95      0.83 o 
  -4  -1   3      487.85      523.84     13.02 o 
  -3  -1   3       42.71       47.99      1.45 o 
  -2  -1   3     5040.32     5014.29    121.88 o 
  -1  -1   3     3968.67     4159.93    113.90 o 
   0  -1   3     1781.77     1840.91     52.84 o 
   1  -1   3    11545.37    10891.10    321.02 o 
   2  -1   3        6.42        5.01      0.43 o 
   3  -1   3      117.35       96.40      2.78 o 
   4  -1   3      115.44      102.75      2.82 o 
   5  -1   3        0.74        0.68      0.38 o 
   6  -1   3      491.58      478.87     12.07 o 
   7  -1   3      127.04      120.76      4.15 o 
   8  -1   3     1032.53     1026.16     49.67 o 
   9  -1   3      366.29      343.06     16.82 o 
  10  -1   3        4.37        2.33      1.81 o 
  11  -1   3        8.02        7.24      2.21 o 
 -11   0   3        0.08       -0.66      2.22 o 
 -10   0   3       21.31       21.85      4.35 o 
  -9   0   3        0.22       -0.64      1.05 o 
  -8   0   3       14.00       12.52      1.54 o 
  -7   0   3       31.01       27.50      2.83 o 
  -6   0   3       26.74       27.47      1.69 o 
  -5   0   3        0.05       -0.12      0.36 o 
  -4   0   3       34.14       27.92      1.05 o 
  -3   0   3       13.87       19.88      1.36 o 
  -2   0   3     2647.32     2725.59     66.19 o 
  -1   0   3     4091.73     4049.46    116.14 o 
   0   0   3     1513.82     1569.55     43.08 o 
   1   0   3     4758.20     4963.79    121.11 o 
   2   0   3     3243.51     3356.83     81.89 o 
   3   0   3      276.72      285.04      8.42 o 
   4   0   3      691.10      774.96     19.17 o 
   5   0   3       18.67       22.58      0.99 o 
   6   0   3        5.61        6.19      0.61 o 
   7   0   3       82.30       75.46      2.52 o 
   8   0   3      336.06      344.22      8.99 o 
   9   0   3       35.44       45.97      2.35 o 
  10   0   3        3.34        5.11      1.57 o 
 -11   1   3        0.01        0.23      1.55 o 
 -10   1   3        1.10       -0.67      1.24 o 
  -9   1   3        0.00       -0.08      1.21 o 
  -8   1   3       12.20       14.75      1.28 o 
  -7   1   3       25.72       32.59      2.64 o 
  -6   1   3        0.72        0.76      0.60 o 
  -5   1   3       91.90       86.73      2.92 o 
  -4   1   3       16.58       20.96      1.09 o 
  -3   1   3      691.08      745.89     20.75 o 
  -2   1   3     2916.65     2957.27     81.16 o 
  -1   1   3     8575.35     8460.47    288.80 o 
   0   1   3      970.19      937.33     22.92 o 
   1   1   3    16589.49    16272.95    795.92 o 
   2   1   3     1779.01     1885.62     53.17 o 
   3   1   3       59.42       66.93      2.24 o 
   4   1   3      663.48      765.17     26.98 o 
   5   1   3        3.55        4.17      0.77 o 
   6   1   3       58.23       59.26      2.21 o 
   7   1   3       31.64       32.39      2.87 o 
   8   1   3        2.11        1.94      0.73 o 
   9   1   3        5.31        3.25      1.70 o 
  10   1   3       41.73       45.12      4.38 o 
  11   1   3        5.02       12.70      3.43 o 
 -11   2   3       19.79       28.58      4.20 o 
 -10   2   3        8.50       10.93      1.89 o 
  -9   2   3        4.43        3.53      1.07 o 
  -8   2   3        0.00        0.40      0.80 o 
  -7   2   3       59.89       60.94      2.47 o 
  -6   2   3      267.25      260.12      7.74 o 
  -5   2   3      687.34      739.83     20.79 o 
  -4   2   3       69.93       67.08      2.33 o 
  -3   2   3      189.96      176.91      5.24 o 
  -2   2   3      708.15      727.88     20.19 o 
  -1   2   3       59.34       50.87      1.69 o 
   0   2   3       31.40       27.15      1.25 o 
   1   2   3     5550.79     5872.25    257.72 o 
   2   2   3      274.70      271.13      7.91 o 
   3   2   3       78.65      106.54      3.35 o 
   4   2   3      540.44      744.55     21.18 o 
   5   2   3      626.44      793.14     22.66 o 
   6   2   3      368.89      400.76     10.19 o 
   7   2   3       53.06       53.20      1.88 o 
   8   2   3        7.48        7.24      1.29 o 
   9   2   3        6.72        8.35      1.45 o 
  10   2   3        6.82        8.73      1.74 o 
  11   2   3       32.16       33.73      2.89 o 
 -10   3   3        0.18       -1.78      2.24 o 
  -9   3   3        2.27        2.56      1.04 o 
  -8   3   3        2.08        1.27      0.85 o 
  -7   3   3       74.42       74.78      2.86 o 
  -6   3   3      219.45      238.85      7.21 o 
  -5   3   3        0.46        0.27      0.54 o 
  -4   3   3        4.14        4.57      0.62 o 
  -3   3   3      304.21      335.30      9.60 o 
  -2   3   3       10.66       14.45      0.82 o 
  -1   3   3      155.40      157.04      4.63 o 
   0   3   3      103.51      117.16      3.10 o 
   1   3   3       14.56       11.77      1.61 o 
   2   3   3      353.18      435.26     12.50 o 
   3   3   3      626.66      853.69     24.22 o 
   4   3   3      536.35      699.82     20.03 o 
   5   3   3     1079.62     1320.30     37.42 o 
   6   3   3        6.74        8.85      0.86 o 
   7   3   3        0.05       -0.05      0.62 o 
   8   3   3      149.99      149.19      4.99 o 
   9   3   3       74.91       77.74     10.00 o 
  10   3   3       21.79       24.25      2.45 o 
  11   3   3        1.01       -0.34      1.59 o 
  12   3   3        2.30        1.80      1.98 o 
 -10   4   3        5.52        3.49      1.67 o 
  -9   4   3        8.43       12.00      1.82 o 
  -8   4   3       19.99       25.58      2.18 o 
  -7   4   3       13.21       12.71      1.54 o 
  -6   4   3      217.42      216.87     10.91 o 
  -5   4   3       23.52       26.21      1.41 o 
  -4   4   3       71.08       69.33      2.46 o 
  -3   4   3      115.70      117.39      4.65 o 
  -2   4   3       88.85       85.16      2.77 o 
  -1   4   3       95.87       92.96      2.57 o 
   0   4   3     2164.64     2230.68     54.63 o 
   1   4   3     1586.98     1849.85     52.41 o 
   2   4   3       18.08       25.42      1.22 o 
   3   4   3      146.51      172.88      5.30 o 
   4   4   3       25.25       24.55      1.25 o 
   5   4   3       85.33       87.90      3.06 o 
   6   4   3       95.07      109.17      3.73 o 
   7   4   3       42.25       49.45      2.17 o 
   8   4   3       23.11       34.08      2.57 o 
   9   4   3       57.64       66.54      4.44 o 
  10   4   3        0.01       -0.28      1.53 o 
  11   4   3        3.36        5.73      1.93 o 
  12   4   3        0.20        0.68      2.08 o 
 -10   5   3        3.84        4.16      1.74 o 
  -9   5   3        0.00       -1.20      1.20 o 
  -8   5   3       11.05       11.47      1.74 o 
  -7   5   3       54.98       46.95      3.14 o 
  -6   5   3       50.20       49.61      2.16 o 
  -5   5   3        0.89        1.31      0.62 o 
  -4   5   3       62.40       56.76      3.25 o 
  -3   5   3      123.73      111.81      5.31 o 
  -2   5   3        1.45        2.88      0.56 o 
  -1   5   3      141.62      139.65      3.76 o 
   0   5   3      217.01      209.90      5.47 o 
   1   5   3        0.00        0.55      0.58 o 
   2   5   3       13.19       14.56      0.79 o 
   3   5   3      125.45      139.51      4.43 o 
   4   5   3       11.88       12.58      0.95 o 
   5   5   3       46.42       49.13      2.03 o 
   6   5   3       39.10       47.59      2.65 o 
   7   5   3      235.79      280.25     11.10 o 
   8   5   3       24.94       23.62      2.25 o 
   9   5   3      141.89      146.44      6.68 o 
  10   5   3      253.47      248.95     10.42 o 
  11   5   3        5.95        6.84      2.87 o 
  12   5   3        0.02       -0.56      2.03 o 
  -9   6   3        0.65        1.01      1.78 o 
  -8   6   3        2.64        2.66      1.43 o 
  -7   6   3        4.21        3.01      1.78 o 
  -6   6   3       98.93       79.00      3.83 o 
  -5   6   3        2.81        2.26      1.70 o 
  -4   6   3       86.44       95.38      3.56 o 
  -3   6   3       30.72       27.87      1.45 o 
  -2   6   3        3.45        1.17      0.88 o 
  -1   6   3       64.65       66.13      2.99 o 
   0   6   3       17.03       12.57      1.08 o 
   1   6   3      126.09      132.58      3.65 o 
   2   6   3       11.70       17.13      1.04 o 
   3   6   3       15.97       19.76      1.01 o 
   4   6   3      354.96      440.97     11.21 o 
   5   6   3      589.75      660.82     19.18 o 
   6   6   3      465.82      562.65     21.05 o 
   7   6   3       71.25       78.11      4.17 o 
   8   6   3      169.36      189.12      8.17 o 
   9   6   3       65.82       71.36      4.22 o 
  10   6   3        0.92       -0.75      3.01 o 
  11   6   3       10.18        6.10      2.13 o 
  -9   7   3        5.50        7.52      2.56 o 
  -8   7   3        0.04        0.52      1.37 o 
  -7   7   3       17.06       14.72      3.27 o 
  -6   7   3        2.68        4.69      1.39 o 
  -5   7   3        6.05        5.94      1.36 o 
  -4   7   3        1.27       -0.22      1.88 o 
  -3   7   3      215.27      205.91      6.36 o 
  -2   7   3      621.82      611.11     17.35 o 
  -1   7   3      127.68      116.59      3.92 o 
   0   7   3      140.74      142.08      3.97 o 
   1   7   3        1.99        4.95      0.89 o 
   2   7   3        0.45        0.60      0.57 o 
   3   7   3        3.71        3.97      0.70 o 
   4   7   3       75.38       76.89      2.47 o 
   5   7   3      268.71      304.87      9.29 o 
   6   7   3     1800.72     2164.53     77.88 o 
   7   7   3      343.58      405.74     15.74 o 
   8   7   3       46.32       52.72      3.53 o 
   9   7   3        1.42        1.49      1.52 o 
  10   7   3        0.52       -0.68      1.69 o 
  11   7   3        0.09        3.62      2.05 o 
  -8   8   3        0.27        0.98      1.60 o 
  -7   8   3        0.00        1.76      1.32 o 
  -6   8   3        4.93        6.08      1.54 o 
  -5   8   3       79.50       72.01     12.68 o 
  -4   8   3       86.10       80.94      3.97 o 
  -3   8   3      116.73      106.84      7.18 o 
  -2   8   3      175.63      153.82      5.89 o 
  -1   8   3       27.83       26.61      1.53 o 
   0   8   3        1.03        1.43      0.60 o 
   1   8   3        0.40       -0.03      0.54 o 
   2   8   3       12.42       14.07      1.35 o 
   3   8   3      124.11      135.05      4.50 o 
   4   8   3       57.00       53.58      2.34 o 
   5   8   3      269.24      315.45     12.43 o 
   6   8   3      626.80      730.29     27.20 o 
   7   8   3      127.76      146.89      6.77 o 
   8   8   3        0.01        0.01      2.20 o 
   9   8   3        8.07       13.74      2.39 o 
  10   8   3        4.64        1.37      1.83 o 
  -7   9   3        3.69        3.86      1.57 o 
  -6   9   3        0.24       -0.99      1.26 o 
  -5   9   3       31.26       35.37      3.43 o 
  -4   9   3      103.15      106.67      4.91 o 
  -3   9   3       38.18       34.35      2.45 o 
  -2   9   3       54.44       58.80      3.18 o 
  -1   9   3       48.03       42.13      2.43 o 
   0   9   3       47.48       42.36      2.50 o 
   1   9   3        4.27        2.97      1.47 o 
   2   9   3       61.68       64.44      2.32 o 
   3   9   3       33.30       28.25      1.89 o 
   4   9   3       32.09       32.48      2.53 o 
   5   9   3       61.80       68.80      3.91 o 
   6   9   3      258.51      269.46     11.05 o 
   7   9   3        2.60        3.73      1.70 o 
   8   9   3       10.29        7.46      1.96 o 
   9   9   3        2.16        0.97      1.78 o 
  10   9   3        5.59        2.78      1.98 o 
  -6  10   3        3.22        4.07      1.79 o 
  -5  10   3        1.76        3.04      1.56 o 
  -4  10   3        0.47        2.30      1.30 o 
  -3  10   3        9.59        8.19      1.61 o 
  -2  10   3      111.97      104.46      4.80 o 
  -1  10   3        0.00        0.31      1.05 o 
   0  10   3        1.03       -0.62      0.87 o 
   1  10   3      128.82       57.20      4.29 o 
   2  10   3      253.19      218.19      7.04 o 
   3  10   3        6.65        3.56      1.42 o 
   4  10   3        0.63        0.11      1.29 o 
   5  10   3       53.65       56.92      3.62 o 
   6  10   3       46.39       48.98      3.74 o 
   7  10   3        1.24        1.41      1.69 o 
   8  10   3       36.02       35.76      3.28 o 
   9  10   3       19.73       26.07      4.87 o 
  -5  11   3        3.65        6.30      1.84 o 
  -4  11   3        7.52        9.25      1.97 o 
  -3  11   3        2.61        1.99      1.41 o 
  -2  11   3        7.54        9.06      1.67 o 
  -1  11   3        1.32       -0.14      1.16 o 
   0  11   3        2.52        1.94      1.22 o 
   1  11   3        1.11        2.77      1.65 o 
   2  11   3        8.49       10.13      2.81 o 
   3  11   3       41.58       31.09      2.56 o 
   4  11   3        1.02        1.51      1.44 o 
   5  11   3        2.23        1.19      2.22 o 
   6  11   3       65.53       71.94      4.37 o 
   7  11   3       39.09       37.55      3.31 o 
   8  11   3        8.88       11.02      2.46 o 
  -3  12   3        1.89        1.68      1.61 o 
  -2  12   3       43.32       45.53      3.20 o 
  -1  12   3       18.79       28.81      3.06 o 
   0  12   3        0.99        1.14      1.29 o 
   3  12   3       24.43       22.06      2.42 o 
   4  12   3        6.13        6.35      2.30 o 
   5  12   3        1.59        0.94      1.82 o 
   6  12   3       11.14       11.42      2.38 o 
   7  12   3       36.30       39.51      3.99 o 
  -1  13   3        8.48        8.08      1.90 o 
   4  13   3        5.14        6.53      3.33 o 
   5  13   3        6.82        1.96      2.00 o 
  -4 -12   4        1.80       -0.47      2.10 o 
  -3 -12   4        5.85        6.13      2.17 o 
  -2 -12   4       34.45       45.27      3.66 o 
  -1 -12   4       21.48       29.03      3.02 o 
   0 -12   4        0.29        0.82      1.87 o 
   1 -12   4        4.90        5.80      2.30 o 
   2 -12   4        0.61       -0.95      1.78 o 
  -6 -11   4       23.91       22.43      3.53 o 
  -5 -11   4        0.16       -0.03      1.90 o 
  -4 -11   4        0.00       -1.68      1.68 o 
  -3 -11   4        2.23        2.78      1.86 o 
  -2 -11   4        9.83        9.74      2.11 o 
  -1 -11   4       14.42       15.01      2.31 o 
   0 -11   4       88.17       79.32      4.51 o 
   1 -11   4       35.58       34.89      3.00 o 
   2 -11   4       12.95       14.76      2.25 o 
   3 -11   4        5.74        7.36      1.45 o 
   4 -11   4        5.95       10.08      2.60 o 
  -7 -10   4        3.85        2.54      1.67 o 
  -6 -10   4       69.07       63.58      3.24 o 
  -5 -10   4       17.14       15.96      2.40 o 
  -4 -10   4        2.33        2.24      1.79 o 
  -3 -10   4        2.37        3.27      2.99 o 
  -2 -10   4        6.10        8.50      1.85 o 
  -1 -10   4       41.84       42.05      3.10 o 
   0 -10   4       26.39       22.39      2.38 o 
   1 -10   4        8.51        8.48      1.81 o 
   2 -10   4       13.33       18.56      1.64 o 
   3 -10   4        1.97        1.83      1.31 o 
   4 -10   4       34.61       45.47      2.56 o 
   5 -10   4       18.90       24.30      3.21 o 
   6 -10   4        0.10        1.70      1.64 o 
  -8  -9   4       16.77       21.04      2.09 o 
  -7  -9   4        4.58        1.74      1.60 o 
  -6  -9   4        0.85       -1.23      2.54 o 
  -5  -9   4       21.36       16.60      1.71 o 
  -4  -9   4      184.46      178.92      7.91 o 
  -3  -9   4       72.98       70.90      4.09 o 
  -2  -9   4       12.58       14.44      5.29 o 
  -1  -9   4       36.23       36.51      2.74 o 
   0  -9   4       13.11       17.95      2.12 o 
   1  -9   4       12.44       11.28      1.51 o 
   2  -9   4        7.86        6.41      1.51 o 
   3  -9   4        1.91        0.96      0.99 o 
   4  -9   4       36.22       44.86      2.44 o 
   5  -9   4       15.06       23.60      2.57 o 
   6  -9   4        2.82        1.39      1.54 o 
   7  -9   4        0.14       -0.75      1.43 o 
  -9  -8   4       37.03       30.30      2.45 o 
  -8  -8   4        0.52       -0.93      1.23 o 
  -7  -8   4        4.49        4.50      1.39 o 
  -6  -8   4        3.79        3.57      1.36 o 
  -5  -8   4       22.94       19.19      2.56 o 
  -4  -8   4      292.62      277.23      8.86 o 
  -3  -8   4      160.30      145.64      7.63 o 
  -2  -8   4        1.24        1.16      1.29 o 
  -1  -8   4       10.63        8.46      1.77 o 
   0  -8   4       60.19       70.19      3.75 o 
   1  -8   4       14.93       18.64      2.08 o 
   2  -8   4        4.51        2.53      0.96 o 
   3  -8   4       63.60       69.97      2.95 o 
   4  -8   4       52.72       58.76      3.41 o 
   5  -8   4      111.87      119.39      8.47 o 
   6  -8   4        0.07        0.25      1.17 o 
   7  -8   4       13.66       14.88      2.56 o 
   8  -8   4        9.76        8.82      1.87 o 
 -10  -7   4       79.38       70.37      8.27 o 
  -9  -7   4       36.79       34.43      2.44 o 
  -8  -7   4        5.75        8.07      1.85 o 
  -7  -7   4       17.70       15.23      1.59 o 
  -6  -7   4        0.50        0.78      0.96 o 
  -5  -7   4       22.81       23.38      2.37 o 
  -4  -7   4       82.75       86.32      4.83 o 
  -3  -7   4      141.47      142.47      4.86 o 
  -2  -7   4        5.42        6.05      1.04 o 
  -1  -7   4       10.88       12.39      2.45 o 
   0  -7   4        4.75        5.19      0.86 o 
   1  -7   4       28.17       25.59      1.52 o 
   2  -7   4      116.03      133.75      4.56 o 
   3  -7   4       43.85       38.29      1.97 o 
   4  -7   4        1.03        1.79      0.89 o 
   5  -7   4      132.77      139.61      4.93 o 
   6  -7   4       39.92       32.98      2.49 o 
   7  -7   4        0.85        0.93      1.16 o 
   8  -7   4        0.97        1.61      1.32 o 
   9  -7   4        2.16        0.86      1.99 o 
 -10  -6   4        1.23        0.60      1.58 o 
  -9  -6   4        5.39        5.97      1.77 o 
  -8  -6   4        3.01        3.55      1.57 o 
  -7  -6   4       43.35       37.98      2.19 o 
  -6  -6   4       42.09       39.15      2.32 o 
  -5  -6   4       23.50       17.08      1.35 o 
  -4  -6   4      108.54      107.65      4.56 o 
  -3  -6   4       48.01       47.18      2.70 o 
  -2  -6   4        2.70        1.69      0.66 o 
  -1  -6   4        0.48       -0.06      0.39 o 
   0  -6   4        2.96        4.13      0.73 o 
   1  -6   4      395.72      395.39     15.06 o 
   2  -6   4        0.13       -0.22      0.61 o 
   3  -6   4       87.14       81.50      3.03 o 
   4  -6   4       75.71       69.88      2.83 o 
   5  -6   4       30.56       36.91      1.99 o 
   6  -6   4      141.76      113.53      4.97 o 
   7  -6   4       47.38       36.15      3.49 o 
   8  -6   4        0.99        0.73      1.28 o 
   9  -6   4       11.95       11.27      1.79 o 
 -10  -5   4       22.22       18.60      2.25 o 
  -9  -5   4       11.21        9.91      2.05 o 
  -8  -5   4        1.06        0.52      1.08 o 
  -7  -5   4       18.79       15.49      1.47 o 
  -6  -5   4        0.55        0.13      0.75 o 
  -5  -5   4       23.54       16.99      1.26 o 
  -4  -5   4      104.85      108.39      4.48 o 
  -3  -5   4      416.10      397.19     15.36 o 
  -2  -5   4       71.10       63.65      1.94 o 
  -1  -5   4       57.51       57.23      1.79 o 
   0  -5   4      511.96      493.12     12.33 o 
   1  -5   4      305.45      287.44     11.06 o 
   2  -5   4      206.00      240.67      7.38 o 
   3  -5   4       17.83       13.89      1.05 o 
   4  -5   4       19.45       22.69      1.37 o 
   5  -5   4      140.04      128.38      5.66 o 
   6  -5   4       40.61       35.86      1.92 o 
   7  -5   4       37.15       30.59      2.10 o 
   8  -5   4        7.49        6.34      1.17 o 
   9  -5   4       18.17       18.98      5.50 o 
  10  -5   4        4.25        5.46      2.33 o 
 -11  -4   4        0.26        0.62      1.68 o 
 -10  -4   4        0.40       -0.92      1.46 o 
  -9  -4   4       13.04       10.45      1.68 o 
  -8  -4   4       44.90       39.38      2.67 o 
  -7  -4   4       62.14       57.15      2.60 o 
  -6  -4   4        0.06       -0.27      0.67 o 
  -5  -4   4        4.27        2.85      0.71 o 
  -4  -4   4       57.95       47.40      2.01 o 
  -3  -4   4      173.51      172.63      5.51 o 
  -2  -4   4      118.07      114.33      3.13 o 
  -1  -4   4       39.88       37.77      1.28 o 
   0  -4   4      415.06      408.25     10.25 o 
   1  -4   4        1.56        0.97      0.41 o 
   2  -4   4       22.19       27.35      1.38 o 
   3  -4   4        5.52        7.31      0.94 o 
   4  -4   4       12.06       15.22      1.08 o 
   5  -4   4        1.87        2.30      0.75 o 
   6  -4   4        1.59        0.51      0.73 o 
   7  -4   4       18.31       18.20      1.40 o 
   8  -4   4        7.84        5.64      1.11 o 
   9  -4   4        3.55        3.87      1.29 o 
  10  -4   4        0.00       -0.11      1.80 o 
 -11  -3   4        5.12        6.36      1.86 o 
 -10  -3   4        0.08        0.65      1.39 o 
  -9  -3   4        7.76        7.26      1.58 o 
  -8  -3   4      194.56      178.20     12.15 o 
  -7  -3   4        1.88        2.31      0.87 o 
  -6  -3   4      250.63      223.92      9.82 o 
  -5  -3   4      120.89      129.35      4.32 o 
  -4  -3   4      558.52      515.11     15.25 o 
  -3  -3   4      618.97      629.44     18.57 o 
  -2  -3   4      313.07      311.55      7.87 o 
  -1  -3   4       36.46       22.78      0.89 o 
   0  -3   4      351.53      330.09      8.29 o 
   1  -3   4      946.33      995.22     27.65 o 
   2  -3   4     1893.55     2112.92     60.24 o 
   3  -3   4       62.41       72.56      2.57 o 
   4  -3   4       22.31       25.41      2.79 o 
   5  -3   4       23.18       20.25      1.27 o 
   6  -3   4       35.42       27.66      1.54 o 
   7  -3   4        5.26        5.39      1.33 o 
   8  -3   4      139.79      138.96      8.64 o 
   9  -3   4        8.54        8.38      1.21 o 
  10  -3   4        6.72        6.19      2.10 o 
  11  -3   4        0.17        0.18      1.99 o 
 -11  -2   4        8.13       12.46      2.30 o 
 -10  -2   4        0.00       -0.38      1.27 o 
  -9  -2   4       64.77       59.71      6.87 o 
  -8  -2   4        2.42        0.27      1.32 o 
  -7  -2   4        7.75        4.39      1.49 o 
  -6  -2   4       37.95       31.54      1.65 o 
  -5  -2   4       70.32       69.01      4.02 o 
  -4  -2   4        5.61        8.51      0.58 o 
  -3  -2   4     1127.51     1166.74     32.22 o 
  -2  -2   4      243.87      271.48      7.73 o 
  -1  -2   4       20.78       23.17      0.94 o 
   0  -2   4       88.40       79.11      2.19 o 
   1  -2   4      297.57      346.77      8.63 o 
   2  -2   4      841.11      877.51     25.22 o 
   3  -2   4      583.10      581.60     16.86 o 
   4  -2   4      179.14      180.59      6.86 o 
   5  -2   4      335.96      335.16      8.54 o 
   6  -2   4      138.14      137.38      5.73 o 
   7  -2   4       65.78       60.56      2.56 o 
   8  -2   4       21.06       20.55      1.45 o 
   9  -2   4      111.93      118.25     10.30 o 
  10  -2   4        0.02       -0.66      1.31 o 
  11  -2   4       11.35       11.28      2.54 o 
 -11  -1   4        6.22        7.07      1.87 o 
 -10  -1   4        1.74        2.71      1.44 o 
  -9  -1   4       23.85       20.85      2.05 o 
  -8  -1   4       11.73       12.40      1.55 o 
  -7  -1   4       99.25       95.74      4.34 o 
  -6  -1   4       10.67       14.05      1.36 o 
  -5  -1   4       41.97       36.33      1.48 o 
  -4  -1   4       10.76       12.52      1.05 o 
  -3  -1   4        6.45        5.51      0.72 o 
  -2  -1   4      275.61      255.58      6.48 o 
  -1  -1   4     2423.53     2505.36     68.75 o 
   0  -1   4     1318.38     1314.26     37.85 o 
   1  -1   4      317.58      319.54      8.30 o 
   2  -1   4      184.13      206.07      5.25 o 
   3  -1   4       69.34       69.17      2.00 o 
   4  -1   4       11.71       11.17      0.97 o 
   5  -1   4       12.52       13.41      0.79 o 
   6  -1   4       36.69       41.41      1.52 o 
   7  -1   4      275.45      251.14      6.87 o 
   8  -1   4      270.05      235.69     15.55 o 
   9  -1   4       32.09       33.33      2.53 o 
  10  -1   4       42.58       47.50      6.66 o 
  11  -1   4        2.09        6.03      2.28 o 
 -11   0   4        0.04       -0.70      1.52 o 
 -10   0   4        1.43        1.97      1.39 o 
  -9   0   4        6.83        6.71      2.09 o 
  -8   0   4       37.76       37.05      2.46 o 
  -7   0   4      552.31      551.53     25.91 o 
  -6   0   4       87.09       89.75      3.09 o 
  -5   0   4      252.75      256.77      7.53 o 
  -4   0   4      136.82      135.41      4.16 o 
  -3   0   4      620.64      651.84     16.09 o 
  -2   0   4        2.83        3.99      0.39 o 
  -1   0   4        0.07        0.21      0.19 o 
   0   0   4      313.45      269.69      7.61 o 
   1   0   4     4003.19     4114.47    100.15 o 
   2   0   4     2440.12     2445.22     59.72 o 
   3   0   4       39.14       37.02      1.46 o 
   4   0   4      730.61      803.24     19.89 o 
   5   0   4      197.66      200.06      5.27 o 
   6   0   4       17.14       18.52      0.97 o 
   7   0   4      201.40      177.92      4.86 o 
   8   0   4      896.86      896.72     25.87 o 
   9   0   4      389.88      393.98     25.60 o 
  10   0   4        2.43       -0.19      3.17 o 
  11   0   4        0.15        1.06      1.97 o 
 -11   1   4        4.45        5.74      1.82 o 
 -10   1   4        0.04       -0.52      1.31 o 
  -9   1   4       13.91       19.92      5.58 o 
  -8   1   4       41.19       48.41      4.92 o 
  -7   1   4      175.84      169.61      7.53 o 
  -6   1   4       51.51       52.99      2.15 o 
  -5   1   4      216.84      222.29      6.63 o 
  -4   1   4       58.54       64.47      2.28 o 
  -3   1   4     1330.86     1465.48     40.46 o 
  -2   1   4      716.05      711.14     19.76 o 
  -1   1   4       37.75       45.74      1.37 o 
   0   1   4       87.56       81.44      2.20 o 
   1   1   4       39.95       48.03      1.99 o 
   2   1   4       22.47       20.95      1.00 o 
   3   1   4       48.06       37.11      1.48 o 
   4   1   4     2367.76     2746.86     95.91 o 
   5   1   4       70.86       68.44      3.03 o 
   6   1   4       53.56       58.93      2.22 o 
   7   1   4       22.57       21.22      1.65 o 
   8   1   4       50.96       48.65      2.85 o 
   9   1   4        2.13        2.36      0.94 o 
  10   1   4       47.82       47.72      3.17 o 
  11   1   4        7.54        7.52      3.45 o 
 -10   2   4        0.23        0.25      1.43 o 
  -9   2   4        7.40        7.32      1.55 o 
  -8   2   4        0.04        0.33      0.83 o 
  -7   2   4       35.52       46.27      2.15 o 
  -6   2   4        1.17        2.13      0.72 o 
  -5   2   4       12.07       10.16      1.10 o 
  -4   2   4       82.61       78.77      2.70 o 
  -3   2   4      238.77      289.48      8.35 o 
  -2   2   4       77.59       78.40      2.54 o 
  -1   2   4       59.12       46.72      1.64 o 
   0   2   4       22.13       14.32      0.69 o 
   1   2   4       38.37       19.38      2.63 o 
   2   2   4       83.70       73.28      2.46 o 
   3   2   4     1795.48     2021.87     57.02 o 
   4   2   4     1418.75     1849.01     52.09 o 
   5   2   4       12.01       12.92      0.92 o 
   6   2   4        0.20        1.78      0.64 o 
   7   2   4        2.65        2.15      0.75 o 
   8   2   4       42.61       37.02      1.92 o 
   9   2   4        4.74        5.46      1.09 o 
  10   2   4       10.89        6.99      1.79 o 
  11   2   4        0.00        1.69      2.90 o 
  12   2   4        4.48        7.88      3.95 o 
 -10   3   4        0.04       -2.31      2.31 o 
  -9   3   4        0.02       -0.92      0.96 o 
  -8   3   4       10.74        9.37      1.23 o 
  -7   3   4        3.46        3.32      0.91 o 
  -6   3   4        4.77        3.37      0.83 o 
  -5   3   4        7.08        7.76      0.86 o 
  -4   3   4       53.50       57.19      2.15 o 
  -3   3   4      467.05      515.09     14.55 o 
  -2   3   4      663.95      669.28     18.70 o 
  -1   3   4      112.72      104.91      3.25 o 
   0   3   4      970.86      915.19     22.49 o 
   1   3   4       13.33        7.70      0.61 o 
   2   3   4      214.06      213.49      7.08 o 
   3   3   4     1918.82     2457.28     69.08 o 
   4   3   4      300.01      402.42     11.75 o 
   5   3   4       38.83       49.06      2.00 o 
   6   3   4      174.17      213.43      6.62 o 
   7   3   4       27.24       33.31      1.73 o 
   8   3   4        0.65       -0.18      0.81 o 
   9   3   4       90.71       83.43      3.32 o 
  10   3   4        0.59        0.29      1.52 o 
  11   3   4       19.35       23.33      4.05 o 
  12   3   4        0.88       -0.48      3.22 o 
 -10   4   4        5.50        7.22      3.15 o 
  -9   4   4        0.28        1.36      1.33 o 
  -8   4   4       29.96       29.86      1.89 o 
  -7   4   4        0.67        0.30      1.41 o 
  -6   4   4        0.01        0.55      0.89 o 
  -5   4   4        1.63        1.95      0.69 o 
  -4   4   4       58.76       51.93      2.60 o 
  -3   4   4       26.89       34.03      1.51 o 
  -2   4   4       34.06       27.60      1.27 o 
  -1   4   4      382.08      412.32     11.67 o 
   0   4   4      250.54      306.81     13.03 o 
   1   4   4      647.78      671.87     16.67 o 
   2   4   4      407.02      449.14     13.00 o 
   3   4   4     1753.01     2083.92     58.57 o 
   4   4   4       13.79       13.07      0.94 o 
   5   4   4      123.98      167.28      5.30 o 
   6   4   4      162.37      189.23      5.99 o 
   7   4   4       16.99       14.22      1.97 o 
   8   4   4        2.36        5.86      1.03 o 
   9   4   4      117.64      118.93      5.68 o 
  10   4   4       74.01       72.22      4.25 o 
  11   4   4        0.18        1.71      1.77 o 
  12   4   4        0.03       -0.38      2.00 o 
  -9   5   4        4.32        6.59      1.70 o 
  -8   5   4        0.36        0.87      1.24 o 
  -7   5   4        3.46        2.99      0.97 o 
  -6   5   4       43.04       42.81      2.82 o 
  -5   5   4       47.31       48.61      2.11 o 
  -4   5   4       72.92       74.55      2.72 o 
  -3   5   4        0.08        0.11      0.52 o 
  -2   5   4      157.25      167.31      6.82 o 
  -1   5   4      235.16      250.08      6.46 o 
   0   5   4      952.16     1029.99     25.39 o 
   1   5   4      249.14      258.59      6.69 o 
   2   5   4      215.29      225.85      6.79 o 
   3   5   4      472.23      516.99     15.04 o 
   4   5   4        3.96        2.54      0.65 o 
   5   5   4       64.00       79.54      2.93 o 
   6   5   4       35.59       36.90      1.82 o 
   7   5   4        0.94       -0.07      0.74 o 
   8   5   4        0.34        0.97      1.25 o 
   9   5   4        7.22        7.08      1.83 o 
  10   5   4       20.88       20.11      2.51 o 
  11   5   4       11.56        7.15      2.14 o 
  -9   6   4        2.46        2.37      1.68 o 
  -8   6   4        0.69        3.05      1.52 o 
  -7   6   4       14.28       11.82      1.75 o 
  -6   6   4       29.45       31.83      2.41 o 
  -5   6   4        2.86        2.25      1.80 o 
  -4   6   4        0.15       -0.01      0.60 o 
  -3   6   4        0.49        0.32      0.61 o 
  -2   6   4       53.63       44.07      1.86 o 
  -1   6   4       89.94      101.01      3.61 o 
   0   6   4        8.26        4.79      0.62 o 
   1   6   4       93.72      123.16      3.48 o 
   2   6   4      329.72      301.75     10.63 o 
   3   6   4      215.39      267.54      8.12 o 
   4   6   4      136.77      140.31      4.65 o 
   5   6   4        1.09        3.48      0.83 o 
   6   6   4      408.83      425.46     12.66 o 
   7   6   4      185.01      226.10      9.33 o 
   8   6   4       11.22        7.48      1.68 o 
   9   6   4        0.00       -0.79      1.46 o 
  10   6   4        0.64       -1.47      1.47 o 
  11   6   4       13.35       14.46      2.52 o 
  -8   7   4        0.21       -1.34      1.41 o 
  -7   7   4        2.34        2.72      2.16 o 
  -6   7   4       37.69       40.65      4.46 o 
  -5   7   4       89.49       84.33      4.09 o 
  -4   7   4       47.69       44.55      3.96 o 
  -3   7   4       86.63       72.02      4.78 o 
  -2   7   4      147.34      122.55      4.06 o 
  -1   7   4        7.22        7.38      1.48 o 
   0   7   4        0.00        0.00      0.51 o 
   1   7   4       47.88       50.08      2.70 o 
   2   7   4       11.45       13.64      1.27 o 
   3   7   4        1.50        1.65      0.68 o 
   4   7   4      163.48      190.76      6.12 o 
   5   7   4      131.03      147.92      4.99 o 
   6   7   4       10.34       14.23      2.11 o 
   7   7   4      124.17      146.47      6.68 o 
   8   7   4        2.72        5.11      2.57 o 
   9   7   4        5.61        8.08      1.89 o 
  10   7   4        0.88       -0.14      2.43 o 
  11   7   4        6.35        4.62      3.87 o 
  -8   8   4        0.01       -0.52      1.63 o 
  -7   8   4        2.31        3.85      2.91 o 
  -6   8   4        8.44       12.49      3.59 o 
  -5   8   4      164.50      155.92     13.45 o 
  -4   8   4        6.09        6.48      1.45 o 
  -3   8   4       52.21       52.82      3.69 o 
  -2   8   4       84.60       73.65      3.57 o 
  -1   8   4       91.48       97.06      3.42 o 
   0   8   4        0.20       -0.30      0.62 o 
   1   8   4        0.12       -0.20      0.69 o 
   2   8   4      129.03      130.16      8.10 o 
   3   8   4       46.97       50.56      2.27 o 
   4   8   4        3.75        5.33      1.78 o 
   5   8   4      281.09      303.44     12.09 o 
   6   8   4      491.27      529.60     20.12 o 
   7   8   4      157.16      171.68      7.78 o 
   8   8   4       22.74       21.11      2.49 o 
   9   8   4        0.78        1.63      1.64 o 
  10   8   4        0.16       -0.13      2.20 o 
  -7   9   4        0.49        0.87      1.56 o 
  -6   9   4       13.65       19.00      3.81 o 
  -5   9   4       11.07       16.03      2.53 o 
  -4   9   4        0.27       -1.13      1.13 o 
  -3   9   4        3.92        4.03      2.15 o 
  -2   9   4       70.68       61.76      2.78 o 
  -1   9   4        7.06        7.84      1.39 o 
   0   9   4       15.21        9.65      1.11 o 
   1   9   4        2.90        5.29      1.01 o 
   2   9   4       71.43       67.69      3.35 o 
   3   9   4       41.50       43.64      2.19 o 
   4   9   4       47.74       46.64      3.15 o 
   5   9   4       28.47       27.48      2.54 o 
   6   9   4      267.16      279.79     11.44 o 
   7   9   4        1.17       -0.26      1.64 o 
   8   9   4       33.06       33.95      3.92 o 
   9   9   4        1.50       -0.94      1.80 o 
  10   9   4        2.79        0.53      2.01 o 
  -6  10   4        0.06        2.15      1.64 o 
  -5  10   4        0.65        2.35      1.48 o 
  -4  10   4        2.25        1.34      3.69 o 
  -3  10   4        2.13        0.15      1.18 o 
  -2  10   4        0.08       -0.08      1.13 o 
  -1  10   4        0.61       -0.45      1.05 o 
   0  10   4       80.28       58.60      3.27 o 
   1  10   4      124.40       98.73      8.67 o 
   2  10   4       23.30       21.14      1.99 o 
   3  10   4        0.00        0.52      1.16 o 
   4  10   4        0.46        0.43      1.44 o 
   5  10   4        9.08        9.82      1.89 o 
   6  10   4       42.42       44.13      3.37 o 
   7  10   4       14.36       18.42      2.56 o 
   8  10   4        0.15        1.93      1.78 o 
   9  10   4        0.01        0.41      1.91 o 
  -5  11   4        5.60        6.36      1.82 o 
  -4  11   4        1.75        4.37      2.12 o 
  -3  11   4        1.57        2.86      1.69 o 
  -2  11   4        5.20        1.44      1.36 o 
  -1  11   4       10.82        8.07      1.60 o 
   0  11   4        2.67        3.80      1.29 o 
   1  11   4      108.57      106.15      7.04 o 
   2  11   4        1.19        0.70      2.21 o 
   3  11   4        3.57        0.75      1.56 o 
   4  11   4        1.52       -0.46      1.59 o 
   5  11   4       55.91       55.28      3.74 o 
   6  11   4        2.47        1.52      1.82 o 
   7  11   4       22.03       21.71      2.78 o 
   8  11   4        1.75        1.89      2.03 o 
  -3  12   4       30.87       43.10      3.18 o 
  -2  12   4        3.08       -0.71      1.74 o 
  -1  12   4       11.52       11.51      1.83 o 
   0  12   4        0.31       -0.52      1.60 o 
   3  12   4       10.77       11.86      2.79 o 
   4  12   4        1.80        1.17      1.77 o 
   5  12   4       25.82       29.31      2.99 o 
   6  12   4       21.16       30.31      3.19 o 
   7  12   4      170.18      179.63      8.46 o 
   0  13   4        0.11       -0.34      2.05 o 
   4  13   4        2.99        1.28      2.53 o 
   5  13   4       64.11       65.03      9.22 o 
  -3 -12   5        0.27        1.22      2.12 o 
  -2 -12   5        1.82        3.39      2.16 o 
  -1 -12   5       13.73       14.37      2.60 o 
   0 -12   5        0.46       -0.38      1.96 o 
   1 -12   5        0.63       -1.90      1.90 o 
  -5 -11   5        1.20        0.60      2.14 o 
  -4 -11   5       13.67       12.58      2.45 o 
  -3 -11   5        6.38        7.13      2.05 o 
  -2 -11   5        0.29        2.89      1.92 o 
  -1 -11   5        1.68        3.27      1.94 o 
   0 -11   5        1.53        1.77      1.77 o 
   1 -11   5        8.31        9.04      2.05 o 
   2 -11   5        4.51        4.41      1.89 o 
   3 -11   5        0.54        0.40      1.73 o 
   4 -11   5        6.75       11.71      1.79 o 
  -7 -10   5        9.78       12.91      1.98 o 
  -6 -10   5        0.56       -1.35      2.32 o 
  -5 -10   5        0.31       -1.82      1.83 o 
  -4 -10   5       38.51       33.96      3.06 o 
  -3 -10   5       61.92       59.01      3.83 o 
  -2 -10   5       33.05       36.86      3.05 o 
  -1 -10   5        3.92        5.45      1.80 o 
   0 -10   5        0.28       -0.79      1.48 o 
   1 -10   5       20.90       21.39      2.35 o 
   2 -10   5        1.27        0.20      1.48 o 
   3 -10   5        6.59       13.53      1.59 o 
   4 -10   5        6.43       11.07      1.63 o 
   5 -10   5        0.07       -1.21      1.35 o 
  -8  -9   5        0.53        3.24      2.42 o 
  -7  -9   5        2.16        0.67      1.44 o 
  -6  -9   5        5.88        5.14      1.49 o 
  -5  -9   5       25.83       23.62      5.83 o 
  -4  -9   5       36.90       38.88      3.16 o 
  -3  -9   5      120.52      112.42      5.64 o 
  -2  -9   5        0.05        1.39      1.56 o 
  -1  -9   5      342.65      352.66     14.01 o 
   0  -9   5      119.84      117.13      7.15 o 
   1  -9   5        0.98       -0.54      1.33 o 
   2  -9   5        1.29        1.18      0.96 o 
   3  -9   5       18.22       21.24      2.13 o 
   4  -9   5       19.68       26.90      2.14 o 
   5  -9   5        3.22        5.12      1.80 o 
   6  -9   5        6.41        4.63      2.68 o 
   7  -9   5        0.06       -1.10      1.61 o 
  -9  -8   5        3.56        4.57      2.05 o 
  -8  -8   5       10.48        8.96      2.06 o 
  -7  -8   5        0.03        0.32      1.29 o 
  -6  -8   5        0.04        0.03      1.22 o 
  -5  -8   5        5.08        5.78      1.32 o 
  -4  -8   5      171.80      172.31      5.93 o 
  -3  -8   5        3.25        2.60      1.61 o 
  -2  -8   5        0.19       -0.98      1.32 o 
  -1  -8   5      256.37      245.32     10.06 o 
   0  -8   5      823.69      815.13     30.53 o 
   1  -8   5       43.81       40.28      2.12 o 
   2  -8   5        0.21       -0.26      0.84 o 
   3  -8   5        0.47        0.56      0.92 o 
   4  -8   5        1.27        1.45      1.03 o 
   5  -8   5        6.92       14.13      2.48 o 
   6  -8   5       35.83       38.86      2.42 o 
   7  -8   5        0.03        0.20      2.05 o 
   8  -8   5        7.38        9.45      1.94 o 
  -9  -7   5       19.13       23.88      5.34 o 
  -8  -7   5        0.32       -0.42      2.59 o 
  -7  -7   5        1.71        1.52      1.40 o 
  -6  -7   5        0.00        1.25      1.10 o 
  -5  -7   5       63.13       61.55      5.06 o 
  -4  -7   5       31.82       32.50      2.00 o 
  -3  -7   5      452.96      421.78     12.89 o 
  -2  -7   5        0.02       -1.02      1.02 o 
  -1  -7   5       32.46       29.40      2.48 o 
   0  -7   5      238.19      227.00      7.15 o 
   1  -7   5       60.85       62.21      2.59 o 
   2  -7   5      191.78      198.15      6.43 o 
   3  -7   5        2.27        2.62      1.07 o 
   4  -7   5       21.41       21.01      2.47 o 
   5  -7   5        5.61        6.14      1.46 o 
   6  -7   5        0.17       -0.41      1.09 o 
   7  -7   5        1.14        1.34      1.16 o 
   8  -7   5       10.09       11.38      2.30 o 
 -10  -6   5        9.91        9.03      2.90 o 
  -9  -6   5        2.16        1.92      1.61 o 
  -8  -6   5       33.23       28.49      2.20 o 
  -7  -6   5        1.90       -0.53      1.01 o 
  -6  -6   5       20.42       19.69      2.42 o 
  -5  -6   5       14.60       19.27      2.05 o 
  -4  -6   5        4.08        4.45      1.03 o 
  -3  -6   5       27.00       21.80      1.86 o 
  -2  -6   5        8.37        8.73      0.91 o 
  -1  -6   5       54.93       52.69      2.14 o 
   0  -6   5       37.63       38.58      1.81 o 
   1  -6   5      156.41      158.60      5.62 o 
   2  -6   5        1.13        0.02      0.65 o 
   3  -6   5       17.94       16.57      1.43 o 
   4  -6   5       11.78       13.46      1.26 o 
   5  -6   5       44.52       44.30      2.78 o 
   6  -6   5       79.08       75.01      4.89 o 
   7  -6   5        5.39        4.85      1.20 o 
   8  -6   5        3.94        4.78      1.21 o 
   9  -6   5        0.27        0.31      1.42 o 
 -10  -5   5        7.20        8.91      1.95 o 
  -9  -5   5        2.81        3.39      1.55 o 
  -8  -5   5        4.70        4.32      1.43 o 
  -7  -5   5       13.58       11.19      2.15 o 
  -6  -5   5       12.17       10.61      1.86 o 
  -5  -5   5       14.61       13.96      1.38 o 
  -4  -5   5       94.59       89.42      3.33 o 
  -3  -5   5      108.70      105.63      3.69 o 
  -2  -5   5       10.43        8.57      0.87 o 
  -1  -5   5      187.41      157.24      4.24 o 
   0  -5   5        1.28        1.40      0.43 o 
   1  -5   5      619.49      663.19     32.45 o 
   2  -5   5        4.45        5.35      1.04 o 
   3  -5   5        3.62        8.09      0.91 o 
   4  -5   5       35.22       30.04      1.90 o 
   5  -5   5       63.30       60.84      3.17 o 
   6  -5   5      114.02       99.51      3.73 o 
   7  -5   5        0.69       -0.64      0.87 o 
   8  -5   5        2.11        1.69      1.04 o 
   9  -5   5       13.11       17.48      2.70 o 
  10  -5   5       10.41        9.18      2.67 o 
 -10  -4   5        4.60        3.29      1.63 o 
  -9  -4   5        4.55        4.35      1.57 o 
  -8  -4   5        0.33       -0.81      1.21 o 
  -7  -4   5       14.63       12.12      1.30 o 
  -6  -4   5      142.71      116.74      4.16 o 
  -5  -4   5       26.96       24.90      1.79 o 
  -4  -4   5       18.90       14.46      1.13 o 
  -3  -4   5        0.68        0.98      0.64 o 
  -2  -4   5      171.28      150.25      4.04 o 
  -1  -4   5      127.36      128.65      3.18 o 
   0  -4   5       35.18       30.02      1.14 o 
   1  -4   5      282.66      304.46     11.69 o 
   2  -4   5        7.74        5.15      0.73 o 
   3  -4   5       73.76       73.36      2.70 o 
   4  -4   5       13.55       16.96      1.27 o 
   5  -4   5       45.26       57.97      3.87 o 
   6  -4   5        2.59        3.71      0.91 o 
   7  -4   5       15.68       15.56      1.34 o 
   8  -4   5        9.79       10.49      2.71 o 
   9  -4   5       25.97       30.21      8.40 o 
  10  -4   5        3.24        5.82      2.24 o 
 -10  -3   5       17.74       15.96      2.11 o 
  -9  -3   5        0.28        0.38      1.55 o 
  -8  -3   5       41.29       38.47      2.60 o 
  -7  -3   5        0.01       -0.23      1.09 o 
  -6  -3   5        0.02        0.06      0.66 o 
  -5  -3   5        0.20        0.58      0.79 o 
  -4  -3   5        3.91        2.44      1.18 o 
  -3  -3   5       84.27       77.77      2.78 o 
  -2  -3   5      117.13      125.71      3.43 o 
  -1  -3   5      387.59      420.65     10.55 o 
   0  -3   5       20.46       25.49      1.01 o 
   1  -3   5      692.70      684.45     16.95 o 
   2  -3   5        4.08        6.52      1.03 o 
   3  -3   5      337.45      328.45      9.81 o 
   4  -3   5       35.26       37.44      1.73 o 
   5  -3   5      634.49      683.09     24.50 o 
   6  -3   5       25.34       24.71      3.25 o 
   7  -3   5        0.00       -0.52      0.70 o 
   8  -3   5       24.56       24.96      2.45 o 
   9  -3   5       31.44       35.88      2.66 o 
  10  -3   5        8.28        8.98      1.80 o 
  11  -3   5       22.13       23.18      3.38 o 
 -10  -2   5        0.76        0.98      1.48 o 
  -9  -2   5        1.73       -0.12      1.26 o 
  -8  -2   5        1.71        1.48      1.73 o 
  -7  -2   5       12.73       14.67      1.68 o 
  -6  -2   5      104.54       85.87      3.91 o 
  -5  -2   5        2.68        2.48      0.84 o 
  -4  -2   5       96.60       91.10      2.66 o 
  -3  -2   5      152.71      139.44      3.79 o 
  -2  -2   5        0.13       -0.20      0.30 o 
  -1  -2   5      135.68      152.88      4.04 o 
   0  -2   5     1070.63     1103.02     31.98 o 
   1  -2   5       24.89       20.59      0.89 o 
   2  -2   5      639.13      650.17     16.08 o 
   3  -2   5       64.90       54.93      1.72 o 
   4  -2   5      155.82      164.01      4.39 o 
   5  -2   5      104.49      105.75      3.59 o 
   6  -2   5      245.49      243.36      7.68 o 
   7  -2   5       72.91       61.69      3.36 o 
   8  -2   5        0.14       -0.68      1.00 o 
   9  -2   5       12.05       13.08      4.06 o 
  10  -2   5        0.78        0.19      1.44 o 
  11  -2   5        0.01        0.07      1.96 o 
 -10  -1   5        0.00       -0.34      1.33 o 
  -9  -1   5        7.34        6.82      1.53 o 
  -8  -1   5       43.78       39.16      5.70 o 
  -7  -1   5      359.55      328.68     12.24 o 
  -6  -1   5      115.65      126.35      5.25 o 
  -5  -1   5       11.00       10.42      0.86 o 
  -4  -1   5      610.23      612.82     15.28 o 
  -3  -1   5     1849.12     2005.04     49.04 o 
  -2  -1   5      961.23     1079.97     26.55 o 
  -1  -1   5      454.79      424.58     11.95 o 
   0  -1   5      173.76      167.51      4.35 o 
   1  -1   5        1.89        2.64      0.39 o 
   2  -1   5        0.20        0.57      0.34 o 
   3  -1   5       48.62       33.97      1.20 o 
   4  -1   5      142.24      138.19      4.39 o 
   5  -1   5       77.52       82.44      2.59 o 
   6  -1   5       71.01       69.44      3.57 o 
   7  -1   5      403.61      409.39     15.17 o 
   8  -1   5       74.29       72.27      3.66 o 
   9  -1   5       45.11       47.03      5.80 o 
  10  -1   5       89.79       91.77     11.02 o 
  11  -1   5        9.03        8.07      1.91 o 
 -10   0   5        0.00       -1.89      2.11 o 
  -9   0   5        2.32        1.98      1.33 o 
  -8   0   5        0.55        0.01      1.12 o 
  -7   0   5      191.23      187.06     21.40 o 
  -6   0   5       47.65       42.74      1.92 o 
  -5   0   5        1.62        2.48      0.64 o 
  -4   0   5      301.27      319.36     11.60 o 
  -3   0   5     1094.21     1110.99     27.33 o 
  -2   0   5      702.29      753.21     18.59 o 
  -1   0   5       36.83       37.93      2.42 o 
   0   0   5      238.94      254.51      7.27 o 
   1   0   5      386.14      420.38     10.49 o 
   2   0   5     1197.16     1180.60     28.99 o 
   3   0   5      288.64      275.02      8.10 o 
   4   0   5      128.71      123.33      3.93 o 
   5   0   5      234.75      224.17      5.87 o 
   6   0   5        7.17        8.78      0.72 o 
   7   0   5       22.61       24.44      1.51 o 
   8   0   5       72.02       66.94      3.48 o 
   9   0   5        3.42        3.44      1.56 o 
  10   0   5      127.08      129.06     13.98 o 
  11   0   5       39.44       46.34      3.34 o 
 -10   1   5        0.92       -0.69      1.32 o 
  -9   1   5        0.62        0.69      1.62 o 
  -8   1   5       12.30       11.18      2.08 o 
  -7   1   5       40.95       44.39      2.89 o 
  -6   1   5       50.07       46.44      2.05 o 
  -5   1   5       18.21       21.88      1.28 o 
  -4   1   5      191.08      214.22      6.41 o 
  -3   1   5     1518.67     1663.47     57.30 o 
  -2   1   5       42.32       43.62      1.42 o 
  -1   1   5      328.00      288.68      7.26 o 
   0   1   5      313.02      309.93      7.78 o 
   1   1   5      441.49      482.68     13.50 o 
   2   1   5       45.65       56.41      2.00 o 
   3   1   5       38.01       35.04      1.48 o 
   4   1   5       40.95       42.97      1.75 o 
   5   1   5       96.23       70.88      7.29 o 
   6   1   5        8.62        6.22      0.83 o 
   7   1   5        0.82        0.97      0.76 o 
   8   1   5       90.41       76.79      3.02 o 
   9   1   5       15.63       15.02      4.22 o 
  10   1   5      204.97      204.35     11.69 o 
  11   1   5        0.67       -0.37      1.54 o 
  12   1   5        0.80        2.40      3.45 o 
 -10   2   5        8.36       13.68      5.02 o 
  -9   2   5       11.88       11.61      1.81 o 
  -8   2   5       80.34       80.36      9.19 o 
  -7   2   5        3.09        4.44      1.37 o 
  -6   2   5       41.45       42.83      3.25 o 
  -5   2   5       32.90       33.31      1.63 o 
  -4   2   5        3.27        5.91      0.74 o 
  -3   2   5       47.06       50.58      1.96 o 
  -2   2   5      276.46      320.51     11.44 o 
  -1   2   5        4.05        5.66      0.47 o 
   0   2   5      348.44      361.93      9.05 o 
   1   2   5      110.76      101.02      3.22 o 
   2   2   5      242.42      233.08      6.93 o 
   3   2   5       38.71       39.49      1.77 o 
   4   2   5      226.08      235.08      7.10 o 
   5   2   5       40.76       43.88      1.85 o 
   6   2   5       93.91      107.60      4.27 o 
   7   2   5       39.82       40.43      1.95 o 
   8   2   5       70.68       77.73      3.10 o 
   9   2   5        4.63        7.04      1.15 o 
  10   2   5       25.77       31.09      4.78 o 
  11   2   5        7.23       12.17      3.72 o 
  12   2   5       12.37       24.85      4.73 o 
 -10   3   5        3.16        3.21      1.75 o 
  -9   3   5        1.76        1.67      1.48 o 
  -8   3   5        0.02       -0.96      0.96 o 
  -7   3   5       55.31       59.64      3.88 o 
  -6   3   5        4.14        4.75      0.91 o 
  -5   3   5       28.25       26.42      1.47 o 
  -4   3   5       10.39       14.94      1.04 o 
  -3   3   5        4.32        3.51      0.61 o 
  -2   3   5      147.52      149.36      4.57 o 
  -1   3   5      215.40      226.83      6.63 o 
   0   3   5       29.72       25.07      0.99 o 
   1   3   5      223.51      225.05      7.54 o 
   2   3   5      231.54      232.51      6.94 o 
   3   3   5      157.23      152.47      4.77 o 
   4   3   5       10.90       12.64      1.39 o 
   5   3   5      120.66      136.07      5.49 o 
   6   3   5       11.96       16.50      1.34 o 
   7   3   5       68.00       77.06      2.98 o 
   8   3   5       67.51       67.24      4.14 o 
   9   3   5       12.40       11.04      1.34 o 
  10   3   5        2.05        0.93      1.53 o 
  11   3   5        6.54        7.06      2.76 o 
  12   3   5       14.10       19.92      4.71 o 
  -9   4   5        0.06       -0.75      1.32 o 
  -8   4   5        2.03        1.84      1.06 o 
  -7   4   5        0.05       -0.24      0.88 o 
  -6   4   5        0.44       -0.06      0.75 o 
  -5   4   5       15.65       14.87      1.19 o 
  -4   4   5        6.86        8.51      0.91 o 
  -3   4   5      185.05      184.72      5.65 o 
  -2   4   5      290.38      290.46      8.46 o 
  -1   4   5      297.90      299.79     10.77 o 
   0   4   5        4.28        3.75      0.48 o 
   1   4   5      278.89      275.06      7.57 o 
   2   4   5       95.43       89.60      3.98 o 
   3   4   5        4.26        5.18      0.68 o 
   4   4   5      157.47      200.30      6.23 o 
   5   4   5       15.04       24.59      2.42 o 
   6   4   5       32.07       39.25      2.09 o 
   7   4   5       56.72       52.82      2.36 o 
   8   4   5       43.19       37.58      2.01 o 
   9   4   5      241.13      220.17     15.96 o 
  10   4   5        0.65        1.86      2.57 o 
  11   4   5        4.89        8.45      2.23 o 
  -9   5   5        3.00        3.86      2.74 o 
  -8   5   5        0.43        1.13      1.05 o 
  -7   5   5        3.12        6.15      1.17 o 
  -6   5   5        1.83        2.90      0.94 o 
  -5   5   5       11.33       13.75      1.19 o 
  -4   5   5       17.86       16.66      1.20 o 
  -3   5   5       11.05       10.74      0.96 o 
  -2   5   5      426.79      447.39     12.80 o 
  -1   5   5      149.80      150.05      4.65 o 
   0   5   5      130.97      119.58      4.17 o 
   1   5   5      118.33       96.69      2.79 o 
   2   5   5      132.22      129.12     14.86 o 
   3   5   5      342.98      386.13     11.40 o 
   4   5   5       45.29       53.98      3.53 o 
   5   5   5       40.13       44.84      2.48 o 
   6   5   5        9.14        6.97      0.96 o 
   7   5   5        0.66       -0.76      0.76 o 
   8   5   5       27.36       21.96      2.33 o 
   9   5   5       79.69       73.13      4.22 o 
  10   5   5        7.15        5.67      3.38 o 
  11   5   5        3.03        1.56      1.97 o 
  -8   6   5        0.02        0.51      1.46 o 
  -7   6   5        0.14        0.09      1.31 o 
  -6   6   5        0.76        1.45      1.56 o 
  -5   6   5       13.60       15.06      1.30 o 
  -4   6   5       13.47       14.77      1.20 o 
  -3   6   5       14.31       14.04      1.70 o 
  -2   6   5        1.44        2.00      0.70 o 
  -1   6   5      191.33      175.67      5.43 o 
   0   6   5      149.25      150.09      4.86 o 
   1   6   5        1.75        3.04      0.57 o 
   2   6   5      897.01      930.09     35.96 o 
   3   6   5      311.84      341.64     10.23 o 
   4   6   5      286.79      324.02      9.77 o 
   5   6   5       92.42      104.92      4.63 o 
   6   6   5       42.19       43.56      2.18 o 
   7   6   5       48.95       53.95      2.52 o 
   8   6   5        4.66        4.61      1.64 o 
   9   6   5        1.13       -0.22      1.40 o 
  10   6   5        0.98        1.03      1.67 o 
  11   6   5        6.57        4.37      2.18 o 
  -8   7   5        1.13        2.16      1.64 o 
  -7   7   5        2.21        2.21      1.53 o 
  -6   7   5      108.02      116.74     13.17 o 
  -5   7   5       68.07       69.33      2.87 o 
  -4   7   5       14.60       15.86      1.30 o 
  -3   7   5        3.36        4.68      0.89 o 
  -2   7   5      191.94      184.08      8.56 o 
  -1   7   5       10.88        8.63      0.95 o 
   0   7   5      211.23      189.42      7.59 o 
   1   7   5        0.08        0.06      0.51 o 
   2   7   5      190.17      202.93      8.08 o 
   3   7   5       80.06       93.25      3.43 o 
   4   7   5      836.74      963.63     27.72 o 
   5   7   5      578.01      646.99     23.51 o 
   6   7   5      670.64      727.14     21.29 o 
   7   7   5      238.43      247.31     10.23 o 
   8   7   5        2.79        4.88      1.79 o 
   9   7   5        6.24        4.87      1.87 o 
  10   7   5        0.20       -1.63      2.61 o 
  11   7   5        3.79        3.33      2.21 o 
  -7   8   5        4.66        6.76      1.79 o 
  -6   8   5       83.30       86.65     12.71 o 
  -5   8   5       53.77       55.14      8.32 o 
  -4   8   5        6.26        3.16      2.19 o 
  -3   8   5        8.42        8.98      1.14 o 
  -2   8   5       83.20       84.68      4.59 o 
  -1   8   5       51.16       53.00      2.28 o 
   0   8   5        3.56        3.87      0.82 o 
   1   8   5       80.96       79.03      2.92 o 
   2   8   5      135.48      139.39      4.72 o 
   3   8   5       41.04       40.90      2.07 o 
   4   8   5      221.65      253.35      7.97 o 
   5   8   5       46.93       49.97      6.28 o 
   6   8   5      292.74      327.73     13.07 o 
   7   8   5      149.55      148.00      6.89 o 
   8   8   5        2.05        1.21      1.69 o 
   9   8   5        7.87        8.27      2.09 o 
  10   8   5        6.62        6.96      3.22 o 
  -6   9   5       44.93       58.48      9.75 o 
  -5   9   5       50.79       58.89      9.91 o 
  -4   9   5        2.52        2.81      1.32 o 
  -3   9   5       23.96       21.45      2.66 o 
  -2   9   5       49.68       50.47      2.38 o 
  -1   9   5       39.52       37.68      2.26 o 
   0   9   5       33.33       29.01      1.68 o 
   1   9   5       15.49       18.57      1.74 o 
   2   9   5        6.79        5.90      1.09 o 
   3   9   5        8.47        9.25      1.23 o 
   4   9   5        2.24        1.44      0.97 o 
   5   9   5       40.70       42.32      3.47 o 
   6   9   5       41.50       46.61      3.39 o 
   7   9   5      184.26      186.56      8.36 o 
   8   9   5        2.47        1.40      1.80 o 
   9   9   5        1.01        1.44      1.85 o 
  10   9   5        0.23        3.61      2.28 o 
  -5  10   5        0.08       -0.47      1.43 o 
  -4  10   5        0.70        1.82      1.38 o 
  -3  10   5        0.19       -0.27      1.21 o 
  -2  10   5       16.64       11.43      2.25 o 
  -1  10   5        2.34        2.57      1.02 o 
   0  10   5        0.67        0.82      1.10 o 
   1  10   5        3.44        3.19      1.24 o 
   2  10   5       65.02       66.31      3.48 o 
   3  10   5        0.84        0.30      0.99 o 
   4  10   5        0.00       -2.15      2.15 o 
   5  10   5       11.66       10.27      2.05 o 
   6  10   5        1.11        1.29      1.69 o 
   7  10   5        2.75        0.77      2.13 o 
   8  10   5        0.00       -1.72      1.72 o 
   9  10   5        2.13        1.03      2.11 o 
  -4  11   5        2.70        2.78      1.71 o 
  -3  11   5        3.56        3.85      1.63 o 
  -2  11   5        1.99        2.31      1.33 o 
  -1  11   5        0.26        1.35      1.28 o 
   0  11   5        5.61        7.20      2.26 o 
   1  11   5        7.18        7.28      1.69 o 
   2  11   5       24.88       22.88      2.22 o 
   3  11   5       20.13       19.17      3.20 o 
   4  11   5        0.09       -1.44      1.44 o 
   5  11   5       24.92       27.83      2.81 o 
   6  11   5       46.06       52.94      3.87 o 
   7  11   5       18.98       29.36      3.64 o 
   8  11   5       11.78       14.36      2.79 o 
  -2  12   5       18.79       21.78      2.38 o 
  -1  12   5       10.61       10.96      2.67 o 
   1  12   5        1.67        2.29      2.17 o 
   2  12   5        0.69        1.03      2.24 o 
   4  12   5        0.84        1.83      2.24 o 
   5  12   5       16.85       25.39      2.91 o 
   6  12   5      125.26      147.30     13.54 o 
   4  13   5       12.41       10.07      3.11 o 
  -4 -11   6       11.62       12.01      2.49 o 
  -3 -11   6        0.15       -0.15      2.61 o 
  -2 -11   6        2.39        1.52      2.02 o 
  -1 -11   6       21.63       22.36      2.72 o 
   0 -11   6       17.35       17.86      2.48 o 
   1 -11   6       13.51       15.62      2.38 o 
   2 -11   6        0.21       -0.20      1.72 o 
   3 -11   6        0.65       -0.98      1.94 o 
  -6 -10   6       16.35       19.67      3.07 o 
  -5 -10   6        1.43        0.57      1.98 o 
  -4 -10   6        0.71        0.46      1.85 o 
  -3 -10   6       24.79       24.81      2.72 o 
  -2 -10   6       16.65       16.43      2.34 o 
  -1 -10   6       24.58       27.16      2.73 o 
   0 -10   6        0.18        0.46      1.58 o 
   1 -10   6       21.50       20.60      2.46 o 
   2 -10   6        1.11       -0.42      1.59 o 
   3 -10   6        0.25       -1.45      1.45 o 
   4 -10   6        0.05       -1.23      1.30 o 
   5 -10   6        3.13        1.21      5.12 o 
  -7  -9   6        5.58        7.38      1.67 o 
  -6  -9   6        0.07       -1.09      1.91 o 
  -5  -9   6        6.71        5.56      1.97 o 
  -4  -9   6        2.46        3.58      2.65 o 
  -3  -9   6      128.00      120.90      6.00 o 
  -2  -9   6        1.35        1.61      1.68 o 
  -1  -9   6        1.06       -1.51      1.51 o 
   0  -9   6       25.92       22.74      2.43 o 
   1  -9   6        1.41        1.94      1.53 o 
   2  -9   6        5.09        4.50      1.80 o 
   3  -9   6        0.91       -0.53      1.07 o 
   4  -9   6       21.81       24.41      2.48 o 
   5  -9   6        4.23        7.55      1.94 o 
   6  -9   6       18.34       27.66      2.83 o 
  -8  -8   6        0.46        1.58      2.28 o 
  -7  -8   6        7.88        7.26      1.63 o 
  -6  -8   6        3.87        2.05      1.58 o 
  -5  -8   6        5.78        7.17      1.33 o 
  -4  -8   6       55.17       56.67      3.72 o 
  -3  -8   6       17.20       11.28      2.00 o 
  -2  -8   6      110.59      109.11      5.39 o 
  -1  -8   6      140.46      133.04      6.14 o 
   0  -8   6       22.52       23.35      2.36 o 
   1  -8   6      121.57      131.26      6.08 o 
   2  -8   6        2.90        1.89      0.89 o 
   3  -8   6        8.97       11.40      1.64 o 
   4  -8   6       23.78       21.71      1.79 o 
   5  -8   6      117.85      143.63      8.12 o 
   6  -8   6        5.80        5.10      1.47 o 
   7  -8   6        0.62        1.00      1.37 o 
  -9  -7   6        0.03       -0.31      1.76 o 
  -8  -7   6        1.37       -0.16      1.58 o 
  -7  -7   6        0.44        0.95      2.39 o 
  -6  -7   6        6.44        9.11      1.46 o 
  -5  -7   6        2.79        2.14      1.18 o 
  -4  -7   6       27.24       22.67      2.24 o 
  -3  -7   6       40.69       37.64      2.19 o 
  -2  -7   6        4.53        2.30      1.45 o 
  -1  -7   6      412.96      408.68     15.84 o 
   0  -7   6      241.25      247.35     10.04 o 
   1  -7   6       59.97       60.31      2.61 o 
   2  -7   6       15.13       16.36      1.38 o 
   3  -7   6        0.32       -0.08      1.16 o 
   4  -7   6        5.79        0.96      1.15 o 
   5  -7   6      123.35      127.99      4.71 o 
   6  -7   6       68.13       80.48      3.52 o 
   7  -7   6        5.71        9.17      1.48 o 
   8  -7   6        1.09        1.43      1.34 o 
  -9  -6   6        2.80        2.92      4.58 o 
  -8  -6   6       12.07        8.87      1.81 o 
  -7  -6   6       16.20       13.98      3.07 o 
  -6  -6   6        6.88        6.10      1.32 o 
  -5  -6   6      127.08      124.19      7.10 o 
  -4  -6   6       67.19       62.71      2.79 o 
  -3  -6   6      103.69       95.98      3.77 o 
  -2  -6   6       39.40       33.55      1.75 o 
  -1  -6   6       21.69       19.70      1.82 o 
   0  -6   6        2.51        3.01      0.75 o 
   1  -6   6       86.80       90.57      3.33 o 
   2  -6   6        1.22       -0.47      0.94 o 
   3  -6   6        5.98        5.76      1.00 o 
   4  -6   6        0.36        0.28      0.81 o 
   5  -6   6       18.82       14.34      1.43 o 
   6  -6   6        7.23        5.83      1.65 o 
   7  -6   6        0.01       -0.50      1.04 o 
   8  -6   6        1.36        0.46      1.11 o 
  -9  -5   6        0.02       -0.70      1.43 o 
  -8  -5   6        0.03       -1.50      1.50 o 
  -7  -5   6       41.49       33.69      2.47 o 
  -6  -5   6      104.72       99.36      8.95 o 
  -5  -5   6      225.52      225.15     12.87 o 
  -4  -5   6       37.23       31.03      1.79 o 
  -3  -5   6       27.64       23.94      1.48 o 
  -2  -5   6       14.76       18.07      1.25 o 
  -1  -5   6        3.49        4.31      0.60 o 
   0  -5   6      347.00      336.04     10.18 o 
   1  -5   6      184.08      194.12      7.90 o 
   2  -5   6        0.72       -0.61      0.61 o 
   3  -5   6       27.11       27.92      1.60 o 
   4  -5   6        1.29        2.27      0.98 o 
   5  -5   6       21.71       23.54      2.38 o 
   6  -5   6        0.02       -0.40      0.99 o 
   7  -5   6        0.02       -0.27      1.06 o 
   8  -5   6        1.63        1.93      1.32 o 
   9  -5   6        0.16        0.21      1.47 o 
 -10  -4   6        0.15        0.19      1.69 o 
  -9  -4   6        2.97        3.61      1.58 o 
  -8  -4   6        0.28       -0.99      1.26 o 
  -7  -4   6       32.36       29.98      2.27 o 
  -6  -4   6       56.77       52.87      3.36 o 
  -5  -4   6      249.29      216.08     12.80 o 
  -4  -4   6       11.34        9.06      1.07 o 
  -3  -4   6       16.80       18.58      1.26 o 
  -2  -4   6      113.87      103.40      3.58 o 
  -1  -4   6       53.93       49.01      1.67 o 
   0  -4   6       58.42       54.31      1.79 o 
   1  -4   6      303.78      303.49     14.98 o 
   2  -4   6        2.14        2.48      0.67 o 
   3  -4   6       10.51        8.01      0.91 o 
   4  -4   6       21.11       20.39      1.35 o 
   5  -4   6       25.90       29.48      2.29 o 
   6  -4   6       12.85       11.86      1.87 o 
   7  -4   6        8.45        6.58      1.42 o 
   8  -4   6        7.62        7.40      1.52 o 
   9  -4   6        0.04        2.00      1.46 o 
  10  -4   6        0.13        1.39      1.64 o 
 -10  -3   6       21.38       22.67      3.46 o 
  -9  -3   6       11.04        8.32      1.74 o 
  -8  -3   6        0.73       -0.62      1.17 o 
  -7  -3   6        0.00        1.33      1.16 o 
  -6  -3   6       19.76       19.31      2.24 o 
  -5  -3   6       14.83       14.38      1.31 o 
  -4  -3   6       17.70       16.10      1.21 o 
  -3  -3   6      230.58      216.28      8.10 o 
  -2  -3   6      156.08      164.47      4.43 o 
  -1  -3   6      149.26      137.27      3.75 o 
   0  -3   6      216.48      233.03      6.04 o 
   1  -3   6       10.10       12.34      0.73 o 
   2  -3   6      274.00      287.31      7.36 o 
   3  -3   6       31.18       30.91      1.54 o 
   4  -3   6        0.07        0.81      0.62 o 
   5  -3   6        0.69        1.54      0.68 o 
   6  -3   6        0.21       -0.66      0.66 o 
   7  -3   6        6.56        4.31      1.22 o 
   8  -3   6       51.44       49.85      3.36 o 
   9  -3   6        0.72        1.02      1.30 o 
  10  -3   6        6.93        8.08      3.67 o 
 -10  -2   6       10.33        7.10      2.05 o 
  -9  -2   6       28.91       29.81      2.76 o 
  -8  -2   6       15.53       18.43      2.74 o 
  -7  -2   6       37.66       35.79      2.49 o 
  -6  -2   6        7.15        8.83      1.65 o 
  -5  -2   6      222.35      206.68      7.96 o 
  -4  -2   6        0.04        0.66      1.54 o 
  -3  -2   6      139.76      140.53      3.87 o 
  -2  -2   6      108.52       92.16      3.00 o 
  -1  -2   6       90.98       89.67      2.59 o 
   0  -2   6      308.32      341.73     10.24 o 
   1  -2   6       61.24       57.85      1.85 o 
   2  -2   6      473.90      416.71     10.50 o 
   3  -2   6        2.37        2.26      0.45 o 
   4  -2   6      287.27      273.41      8.34 o 
   5  -2   6       71.74       66.53      4.08 o 
   6  -2   6      327.35      290.12     12.50 o 
   7  -2   6      343.36      362.58     13.69 o 
   8  -2   6        1.23        1.13      1.16 o 
   9  -2   6       16.87       17.35      2.16 o 
  10  -2   6        0.42       -1.02      1.34 o 
  11  -2   6       22.05       24.66      2.69 o 
 -10  -1   6        3.54        4.28      1.65 o 
  -9  -1   6        0.75        2.40      1.49 o 
  -8  -1   6       13.57       14.90      2.43 o 
  -7  -1   6       35.05       40.99      5.80 o 
  -6  -1   6        1.37        2.25      1.17 o 
  -5  -1   6      164.37      156.40      6.26 o 
  -4  -1   6       11.62       11.36      0.91 o 
  -3  -1   6       88.52       83.74      2.74 o 
  -2  -1   6        1.82        0.60      0.39 o 
  -1  -1   6      197.20      188.75      6.47 o 
   0  -1   6      647.48      654.55     16.22 o 
   1  -1   6     1478.09     1554.13     38.06 o 
   2  -1   6     1487.81     1424.21     34.96 o 
   3  -1   6        7.42        6.25      0.57 o 
   4  -1   6      218.78      221.82      5.80 o 
   5  -1   6        0.09       -0.51      0.51 o 
   6  -1   6      209.88      204.32      8.56 o 
   7  -1   6      510.91      479.17     17.62 o 
   8  -1   6        0.51        0.11      0.98 o 
   9  -1   6        0.67        1.15      1.21 o 
  10  -1   6       76.76       69.03      6.31 o 
  11  -1   6        9.03        8.71      2.37 o 
 -10   0   6        3.18        3.24      1.62 o 
  -9   0   6        0.14        1.79      1.36 o 
  -8   0   6        0.15        0.54      1.62 o 
  -7   0   6        3.79        4.57      1.38 o 
  -6   0   6       27.34       32.47      4.76 o 
  -5   0   6        2.26        1.24      0.67 o 
  -4   0   6       39.84       36.08      1.64 o 
  -3   0   6      717.14      707.78     17.59 o 
  -2   0   6        1.21        0.07      0.52 o 
  -1   0   6       64.62       40.49      1.39 o 
   0   0   6       88.88       86.98      2.80 o 
   1   0   6      723.30      689.62     17.12 o 
   2   0   6     1779.86     1756.34     42.99 o 
   3   0   6       11.13       10.10      0.79 o 
   4   0   6        9.04        9.71      1.09 o 
   5   0   6        5.21        4.97      0.95 o 
   6   0   6      591.76      599.95     19.84 o 
   7   0   6      704.02      682.69     24.72 o 
   8   0   6       18.22       19.99      1.89 o 
   9   0   6       12.87       17.11      1.93 o 
  10   0   6       36.70       35.88      8.48 o 
  11   0   6        6.71        7.56      1.93 o 
 -10   1   6        0.49       -0.73      1.50 o 
  -9   1   6        0.64        0.56      1.43 o 
  -8   1   6       13.07       13.53      1.81 o 
  -7   1   6        0.03        1.49      1.19 o 
  -6   1   6       14.10       17.69      2.22 o 
  -5   1   6       16.62       17.86      2.08 o 
  -4   1   6       98.74       96.37      9.63 o 
  -3   1   6      216.78      228.89      8.50 o 
  -2   1   6       34.82       31.95      2.34 o 
  -1   1   6      537.29      539.37     13.42 o 
   0   1   6       50.08       43.63      1.60 o 
   1   1   6      262.30      272.67      7.82 o 
   2   1   6     2514.16     2426.27     68.27 o 
   3   1   6      352.62      372.80     10.93 o 
   4   1   6      166.39      148.73      4.73 o 
   5   1   6        2.08        2.34      0.63 o 
   6   1   6      301.90      274.40      8.35 o 
   7   1   6       82.92       70.14      2.80 o 
   8   1   6       10.22       12.86      2.17 o 
   9   1   6       11.61       14.07      3.63 o 
  10   1   6        1.03        0.48      1.60 o 
  11   1   6        0.55        0.86      1.59 o 
 -10   2   6        4.00        6.52      1.92 o 
  -9   2   6        0.01        0.34      1.36 o 
  -8   2   6        4.98        3.03      1.89 o 
  -7   2   6       11.02       12.98      1.36 o 
  -6   2   6        0.06        1.15      0.87 o 
  -5   2   6       29.34       30.47      1.61 o 
  -4   2   6        0.91        0.37      1.00 o 
  -3   2   6       51.62       38.02      1.66 o 
  -2   2   6        0.06        0.23      0.73 o 
  -1   2   6        0.04        1.73      1.08 o 
   0   2   6      247.75      260.82      6.67 o 
   1   2   6        6.61        5.14      0.48 o 
   2   2   6       20.23       25.91      2.00 o 
   3   2   6      114.32       85.97      2.95 o 
   4   2   6        4.80        6.08      0.73 o 
   5   2   6       72.69       74.43      3.03 o 
   6   2   6      210.84      203.29      6.42 o 
   7   2   6      219.74      184.72      9.42 o 
   8   2   6        7.56        9.55      2.89 o 
   9   2   6       71.17       61.76      3.66 o 
  10   2   6        4.55        6.34      1.81 o 
  11   2   6        1.35       -2.77      2.77 o 
  -9   3   6        0.45       -1.40      1.40 o 
  -8   3   6       30.25       36.44      4.18 o 
  -7   3   6       79.66       92.81      3.57 o 
  -6   3   6        1.94        1.16      0.86 o 
  -5   3   6       29.43       24.18      1.50 o 
  -4   3   6       25.55       29.16      2.04 o 
  -3   3   6       61.63       63.33      2.38 o 
  -2   3   6       15.10       15.31      1.06 o 
  -1   3   6      501.42      500.40     12.47 o 
   0   3   6       22.42       20.62      0.96 o 
   1   3   6       12.25       14.22      0.92 o 
   2   3   6      527.62      554.98     18.95 o 
   3   3   6       20.30       26.24      1.36 o 
   4   3   6       12.54       14.22      1.02 o 
   5   3   6       42.21       42.81      1.91 o 
   6   3   6      101.13       92.84      3.39 o 
   7   3   6       39.11       43.32      2.12 o 
   8   3   6        1.76        2.76      1.01 o 
   9   3   6       19.15       18.40      1.61 o 
  10   3   6        6.70        7.64      1.41 o 
  11   3   6       16.19       21.93      4.36 o 
  -9   4   6        1.01        0.03      1.56 o 
  -8   4   6       20.72       25.64      1.90 o 
  -7   4   6       14.14       16.63      1.55 o 
  -6   4   6        5.32        6.93      1.14 o 
  -5   4   6        8.11        8.90      1.06 o 
  -4   4   6       22.19       22.92      1.49 o 
  -3   4   6       47.51       48.11      2.03 o 
  -2   4   6        9.45        7.70      1.04 o 
  -1   4   6       88.41       93.35      3.13 o 
   0   4   6       16.81       18.14      0.91 o 
   1   4   6       89.49       75.57      2.25 o 
   2   4   6        2.45        2.29      1.31 o 
   3   4   6      407.20      417.81     12.30 o 
   4   4   6      122.22      141.41      4.64 o 
   5   4   6        6.51        8.52      0.94 o 
   6   4   6      245.50      259.93      8.08 o 
   7   4   6       32.15       30.41      1.77 o 
   8   4   6       88.82       82.75      3.34 o 
   9   4   6        6.65        5.42      1.24 o 
  10   4   6       38.18       33.59      2.95 o 
  11   4   6       10.12        7.52      2.25 o 
  -9   5   6        0.17       -1.22      1.61 o 
  -8   5   6        0.01       -0.11      1.07 o 
  -7   5   6        6.99       11.94      1.41 o 
  -6   5   6       43.37       45.67      2.39 o 
  -5   5   6        0.60        0.15      0.77 o 
  -4   5   6        3.91        4.84      0.87 o 
  -3   5   6       49.48       43.78      1.96 o 
  -2   5   6      177.09      173.33      5.40 o 
  -1   5   6      136.14      127.92      4.12 o 
   0   5   6       24.53       15.27      1.10 o 
   1   5   6       50.06       42.99      1.93 o 
   2   5   6      785.39      772.35     35.91 o 
   3   5   6       98.24      101.58      3.53 o 
   4   5   6      332.90      343.43     10.46 o 
   5   5   6      181.30      203.07      6.46 o 
   6   5   6       28.77       27.31      1.66 o 
   7   5   6       16.77       13.19      1.31 o 
   8   5   6       20.53       22.95      1.71 o 
   9   5   6       32.93       28.24      6.51 o 
  10   5   6       23.90       26.32      2.75 o 
  11   5   6        0.05       -0.05      1.92 o 
  -8   6   6        0.63        0.67      1.51 o 
  -7   6   6       25.39       31.61      2.37 o 
  -6   6   6       39.38       40.66      2.52 o 
  -5   6   6       18.48       16.88      1.44 o 
  -4   6   6       28.23       25.19      1.64 o 
  -3   6   6        3.04        4.38      0.88 o 
  -2   6   6      420.89      415.65     12.10 o 
  -1   6   6       31.15       30.44      1.94 o 
   0   6   6       22.25       19.39      1.18 o 
   1   6   6       23.46       20.69      1.09 o 
   2   6   6       12.21       13.95      1.13 o 
   3   6   6       16.01       17.24      1.55 o 
   4   6   6      178.29      197.56      6.33 o 
   5   6   6       30.53       42.68      2.14 o 
   6   6   6       43.48       42.92      2.19 o 
   7   6   6      123.00      122.78      4.45 o 
   8   6   6       17.36       22.12      2.40 o 
   9   6   6        0.53        0.74      1.53 o 
  10   6   6       11.96       11.39      2.19 o 
  11   6   6       64.93       79.64      5.00 o 
  -7   7   6        7.03       12.98      3.60 o 
  -6   7   6        1.15        2.84      1.15 o 
  -5   7   6        0.07       -0.36      0.91 o 
  -4   7   6        5.02        4.74      1.04 o 
  -3   7   6        4.35        5.10      0.96 o 
  -2   7   6       35.09       33.50      1.79 o 
  -1   7   6      241.52      235.05     12.65 o 
   0   7   6       18.55       15.47      1.17 o 
   1   7   6       22.44       23.28      3.69 o 
   2   7   6       32.65       34.36      1.87 o 
   3   7   6      539.65      556.33     18.29 o 
   4   7   6      628.36      695.73     20.33 o 
   5   7   6      237.20      277.43      8.70 o 
   6   7   6       14.00       17.16      1.55 o 
   7   7   6        0.10       -0.61      1.42 o 
   8   7   6       77.52       87.49      4.83 o 
   9   7   6        4.29        3.01      1.71 o 
  10   7   6        0.82       -1.56      1.56 o 
  -7   8   6        1.51        1.22      1.73 o 
  -6   8   6        0.09        1.23      2.41 o 
  -5   8   6        0.11       -0.02      1.40 o 
  -4   8   6        3.03        2.19      0.97 o 
  -3   8   6       30.16       31.68      1.84 o 
  -2   8   6      245.49      228.27     15.95 o 
  -1   8   6      104.63       98.35      4.90 o 
   0   8   6        0.73        0.57      0.75 o 
   1   8   6       72.75       74.55      3.53 o 
   2   8   6       21.02       19.49      2.58 o 
   3   8   6      143.44      151.87      6.08 o 
   4   8   6      491.35      552.78     16.37 o 
   5   8   6      117.87      142.57      5.05 o 
   6   8   6       14.16       15.24      1.56 o 
   7   8   6       63.48       73.06      4.38 o 
   8   8   6       25.21       35.02      4.31 o 
   9   8   6        1.47        3.48      1.92 o 
  10   8   6       16.26       21.31      3.55 o 
  -6   9   6        1.60        1.77      3.13 o 
  -5   9   6        2.35        2.95      1.60 o 
  -4   9   6        1.21        0.79      1.29 o 
  -3   9   6        4.41        5.10      1.11 o 
  -2   9   6       52.00       48.06      3.03 o 
  -1   9   6      196.05      187.88      8.80 o 
   0   9   6       34.67       29.02      2.46 o 
   1   9   6       15.46        9.33      1.41 o 
   2   9   6       33.30       29.09      5.43 o 
   3   9   6       62.33       60.06      3.19 o 
   4   9   6       81.50       82.03      3.89 o 
   5   9   6        0.54       -0.24      1.21 o 
   6   9   6       14.48       14.44      3.20 o 
   7   9   6       22.35       29.31      2.91 o 
   8   9   6        7.78        4.74      2.06 o 
   9   9   6       16.72       19.13      4.52 o 
  -5  10   6        8.24        6.99      1.94 o 
  -4  10   6        0.23        0.97      1.39 o 
  -3  10   6        2.98        5.03      1.53 o 
  -2  10   6        2.19        2.35      1.03 o 
  -1  10   6        0.03       -0.27      1.14 o 
   0  10   6       50.85       51.98      3.09 o 
   1  10   6        0.81        1.72      1.16 o 
   2  10   6        5.73        6.22      1.43 o 
   3  10   6      111.94      108.58      4.93 o 
   4  10   6       19.84       19.43      1.78 o 
   5  10   6        0.04       -0.71      1.51 o 
   6  10   6        2.25        2.21      1.81 o 
   7  10   6        0.36       -1.66      1.66 o 
   8  10   6        0.36        1.60      2.03 o 
   9  10   6        2.06        4.91      3.95 o 
  -3  11   6        3.05        2.09      1.59 o 
  -2  11   6        0.30        4.27      2.13 o 
   0  11   6       38.94       32.57      2.64 o 
   1  11   6        2.61        1.08      1.27 o 
   2  11   6       16.01       10.72      1.78 o 
   3  11   6       51.83       47.02      3.12 o 
   5  11   6       11.89       12.72      2.43 o 
   6  11   6        0.05        1.83      1.99 o 
   7  11   6        3.56        0.36      2.95 o 
  -2  12   6        0.43        0.85      2.01 o 
   0  12   6       18.33       17.80      3.27 o 
   1  12   6        0.03       -0.06      1.47 o 
   2  12   6       25.15       19.52      2.33 o 
   3  12   6       23.90       19.30      3.47 o 
   4  12   6        6.88        8.25      2.95 o 
   5  12   6        0.00        1.14      2.72 o 
   6  12   6        5.59        4.62      2.36 o 
  -3 -11   7        0.06       -2.92      2.92 o 
  -2 -11   7        4.95        1.73      2.04 o 
  -1 -11   7        2.78        1.77      2.07 o 
   0 -11   7        1.05        0.80      1.96 o 
   1 -11   7        4.08        3.32      2.09 o 
  -5 -10   7        3.03        0.23      2.17 o 
  -4 -10   7        0.13       -0.92      1.89 o 
  -3 -10   7        3.19        3.82      1.96 o 
  -2 -10   7       11.02        8.32      2.83 o 
  -1 -10   7        7.89       11.04      2.17 o 
   0 -10   7        0.20        0.77      1.70 o 
   1 -10   7       19.66       19.07      2.50 o 
   2 -10   7        2.11        1.99      1.78 o 
   3 -10   7        2.69        6.01      2.07 o 
   4 -10   7        3.23        1.89      2.01 o 
  -6  -9   7        0.27       -2.11      2.11 o 
  -5  -9   7        1.00        3.14      2.01 o 
  -4  -9   7        2.00        3.79      1.89 o 
  -3  -9   7       30.98       39.44      3.25 o 
  -2  -9   7       53.27       46.73      3.46 o 
  -1  -9   7       25.65       22.23      2.53 o 
   0  -9   7        1.05       -0.89      1.47 o 
   1  -9   7        0.00       -0.18      1.46 o 
   2  -9   7        0.93        1.77      1.54 o 
   3  -9   7        0.18        0.33      1.17 o 
   4  -9   7        0.00        1.75      1.39 o 
   5  -9   7       69.86       83.54      3.97 o 
  -7  -8   7        3.29        4.18      1.77 o 
  -6  -8   7        0.06        0.48      1.24 o 
  -5  -8   7        7.80        6.75      2.07 o 
  -4  -8   7        0.03        0.87      2.61 o 
  -3  -8   7      132.09      138.85      6.58 o 
  -2  -8   7      496.43      496.51     19.36 o 
  -1  -8   7       61.41       54.17      3.55 o 
   0  -8   7       21.30       18.34      2.20 o 
   1  -8   7        0.08       -0.16      1.39 o 
   2  -8   7       12.22       12.54      1.90 o 
   3  -8   7        0.10       -1.09      1.12 o 
   4  -8   7        1.91        5.19      1.34 o 
   5  -8   7        1.82        2.59      1.33 o 
   6  -8   7       39.09       53.09      3.00 o 
   7  -8   7        0.23        0.01      1.37 o 
  -8  -7   7        0.04       -1.40      1.94 o 
  -7  -7   7        2.38        2.75      1.38 o 
  -6  -7   7        0.86       -0.12      1.22 o 
  -5  -7   7        1.58        0.72      1.13 o 
  -4  -7   7      156.93      142.34      7.74 o 
  -3  -7   7       33.19       36.04      2.89 o 
  -2  -7   7        0.32        0.81      1.50 o 
  -1  -7   7       12.45       15.04      1.98 o 
   0  -7   7       21.88       20.60      2.14 o 
   1  -7   7       55.36       55.92      3.36 o 
   2  -7   7        0.34        1.02      1.00 o 
   3  -7   7       49.53       44.69      2.33 o 
   4  -7   7        2.80        0.38      1.01 o 
   5  -7   7      115.17      127.09      4.78 o 
   6  -7   7        0.09       -1.10      1.47 o 
   7  -7   7        0.13        0.59      1.32 o 
   8  -7   7        7.08        9.44      2.04 o 
  -8  -6   7        0.85        1.10      1.60 o 
  -7  -6   7        8.09        5.29      1.63 o 
  -6  -6   7       19.83       15.54      1.64 o 
  -5  -6   7        0.28       -0.30      1.01 o 
  -4  -6   7       24.84       28.33      1.84 o 
  -3  -6   7      134.54      126.59      6.04 o 
  -2  -6   7        0.19       -0.77      1.23 o 
  -1  -6   7        0.06       -1.09      1.09 o 
   0  -6   7       82.12       82.50      6.02 o 
   1  -6   7       38.54       39.12      1.99 o 
   2  -6   7        2.77        3.22      0.93 o 
   3  -6   7        0.00       -0.03      0.79 o 
   4  -6   7      289.53      288.96      9.15 o 
   5  -6   7       32.82       32.64      2.59 o 
   6  -6   7       22.66       27.84      2.48 o 
   7  -6   7        0.96        1.14      1.28 o 
   8  -6   7        4.35        3.93      1.67 o 
  -9  -5   7        0.37        0.45      1.61 o 
  -8  -5   7        0.55        0.44      1.42 o 
  -7  -5   7        3.75        1.94      1.34 o 
  -6  -5   7        0.19        1.85      1.24 o 
  -5  -5   7       11.82       14.84      1.50 o 
  -4  -5   7       26.20       27.71      2.58 o 
  -3  -5   7       74.79       66.96      2.82 o 
  -2  -5   7        0.39       -0.31      0.73 o 
  -1  -5   7       74.20       75.06      3.80 o 
   0  -5   7        0.39        0.82      0.67 o 
   1  -5   7        5.27        7.00      1.91 o 
   2  -5   7        4.43        4.58      0.89 o 
   3  -5   7       62.83       68.51      2.80 o 
   4  -5   7      119.82      111.40      4.06 o 
   5  -5   7       15.16        7.26      1.19 o 
   6  -5   7       95.41      102.62      4.91 o 
   7  -5   7        4.46        5.99      2.53 o 
   8  -5   7        3.67        5.26      2.07 o 
   9  -5   7        6.50       15.08      3.90 o 
  -9  -4   7        0.52        2.28      1.62 o 
  -8  -4   7        1.04        1.38      1.44 o 
  -7  -4   7        7.25        8.30      1.59 o 
  -6  -4   7        4.67        4.85      1.37 o 
  -5  -4   7        0.05       -0.82      0.82 o 
  -4  -4   7      106.72       95.56      3.57 o 
  -3  -4   7      116.78      111.49      3.96 o 
  -2  -4   7      147.83      138.00      4.65 o 
  -1  -4   7       30.72       26.39      1.21 o 
   0  -4   7      483.00      492.91     13.29 o 
   1  -4   7       16.25       17.95      1.66 o 
   2  -4   7      235.66      221.03      6.97 o 
   3  -4   7        0.34        0.62      0.69 o 
   4  -4   7       19.24       18.49      1.37 o 
   5  -4   7       14.70       14.48      1.30 o 
   6  -4   7        8.60        6.22      1.11 o 
   7  -4   7        1.35       -1.19      1.74 o 
   8  -4   7        6.73        4.70      1.49 o 
   9  -4   7        2.32        7.37      1.75 o 
  10  -4   7       68.51       82.06      6.81 o 
  -9  -3   7        2.69        3.24      1.63 o 
  -8  -3   7       14.69       13.16      1.90 o 
  -7  -3   7        0.03       -1.05      1.05 o 
  -6  -3   7        5.80        2.90      1.85 o 
  -5  -3   7        1.31        1.53      1.16 o 
  -4  -3   7       56.63       53.22      2.41 o 
  -3  -3   7       17.38       13.94      1.43 o 
  -2  -3   7       95.81       96.29      2.86 o 
  -1  -3   7        8.87        9.83      0.76 o 
   0  -3   7      159.06      161.53      4.39 o 
   1  -3   7      122.62      105.56      3.03 o 
   2  -3   7       84.30       87.03      3.15 o 
   3  -3   7      132.91      130.96      4.41 o 
   4  -3   7       29.11       27.48      1.58 o 
   5  -3   7        5.46        5.37      1.07 o 
   6  -3   7       19.61       21.14      3.09 o 
   7  -3   7       28.24       25.77      2.14 o 
   8  -3   7        1.89        4.37      2.46 o 
   9  -3   7        0.04        0.96      1.38 o 
  10  -3   7        0.03       -1.39      1.39 o 
  -9  -2   7        3.12        1.43      1.57 o 
  -8  -2   7        0.02       -0.09      1.27 o 
  -7  -2   7       12.00       12.22      1.72 o 
  -6  -2   7       99.26      102.34      4.71 o 
  -5  -2   7       75.01       79.20      6.47 o 
  -4  -2   7        0.00        0.09      2.06 o 
  -3  -2   7      172.07      160.03      4.41 o 
  -2  -2   7      116.47      113.61      5.35 o 
  -1  -2   7        3.85        5.69      0.61 o 
   0  -2   7      220.98      196.29      6.13 o 
   1  -2   7        9.67       11.98      1.17 o 
   2  -2   7      213.14      231.83      6.06 o 
   3  -2   7       12.90       13.40      1.05 o 
   4  -2   7      140.64      137.30      4.56 o 
   5  -2   7        1.48        1.63      0.75 o 
   6  -2   7        2.44        5.51      1.97 o 
   7  -2   7        0.86        1.49      1.16 o 
   8  -2   7       69.71       66.45      4.39 o 
   9  -2   7        0.00       -0.14      1.72 o 
  10  -2   7        0.08        0.34      1.53 o 
  -9  -1   7        0.22       -0.32      1.47 o 
  -8  -1   7        0.03        0.95      1.31 o 
  -7  -1   7       51.02       53.43      5.92 o 
  -6  -1   7       17.36       19.43      2.00 o 
  -5  -1   7       82.70       78.96      3.84 o 
  -4  -1   7      721.15      726.65     20.49 o 
  -3  -1   7        1.39        2.24      0.69 o 
  -2  -1   7       22.22       23.44      1.13 o 
  -1  -1   7       88.39       91.38      3.12 o 
   0  -1   7        0.29        1.21      0.41 o 
   1  -1   7       48.99       38.09      1.40 o 
   2  -1   7      311.50      325.50      8.34 o 
   3  -1   7      183.78      179.07      4.79 o 
   4  -1   7      219.19      190.39      5.10 o 
   5  -1   7       67.86       62.57      3.11 o 
   6  -1   7      126.86      112.03      5.23 o 
   7  -1   7       41.17       43.51      2.68 o 
   8  -1   7        4.74        4.46      1.33 o 
   9  -1   7        0.10        0.47      1.20 o 
  10  -1   7       11.63       12.16      1.98 o 
  11  -1   7        5.11        5.08      1.97 o 
  -9   0   7        0.11        0.11      1.43 o 
  -8   0   7        0.34        1.44      1.28 o 
  -7   0   7       13.85       18.22      1.99 o 
  -6   0   7       13.39       13.55      1.82 o 
  -5   0   7      232.64      226.65     11.35 o 
  -4   0   7      729.32      715.89     20.22 o 
  -3   0   7       75.02       72.25      2.60 o 
  -2   0   7      147.56      141.07      4.56 o 
  -1   0   7        3.09        2.45      0.50 o 
   0   0   7       31.70       22.61      1.02 o 
   1   0   7      193.04      219.14      5.74 o 
   2   0   7       59.37       55.82      1.82 o 
   3   0   7      173.12      168.00      4.52 o 
   4   0   7      150.40      130.27      4.24 o 
   5   0   7        3.14        3.76      0.75 o 
   6   0   7        3.54        4.01      1.14 o 
   7   0   7        0.00       -0.91      0.91 o 
   8   0   7        1.03        0.19      1.07 o 
   9   0   7        0.74        1.03      1.26 o 
  10   0   7      138.15      148.14      6.66 o 
  11   0   7       17.48       17.02      3.65 o 
  -9   1   7        1.42        0.54      1.49 o 
  -8   1   7        1.00        4.38      1.43 o 
  -7   1   7        9.24       13.85      1.79 o 
  -6   1   7      286.55      358.53     17.54 o 
  -5   1   7       14.53       16.65      1.30 o 
  -4   1   7       52.02       33.03      7.21 o 
  -3   1   7       15.60       17.75      1.11 o 
  -2   1   7       22.63       18.60      1.11 o 
  -1   1   7      236.42      220.79      6.20 o 
   0   1   7       76.33       77.92      2.32 o 
   1   1   7       82.15       74.86      2.54 o 
   2   1   7     1165.33     1159.88     32.85 o 
   3   1   7      625.29      606.08     17.49 o 
   4   1   7      190.99      162.06      5.13 o 
   5   1   7      227.49      215.29      6.69 o 
   6   1   7      117.05      103.09      3.66 o 
   7   1   7       65.25       66.83      2.79 o 
   8   1   7       11.18        8.61      1.47 o 
   9   1   7       91.50       90.57      4.48 o 
  10   1   7       33.86       32.77      2.77 o 
  11   1   7       19.26       23.54      2.69 o 
  -9   2   7        5.32        3.94      1.70 o 
  -8   2   7        3.75        4.39      1.50 o 
  -7   2   7        7.19        6.17      1.52 o 
  -6   2   7       10.55       17.08      1.60 o 
  -5   2   7      115.99      134.10      5.63 o 
  -4   2   7        5.71        3.66      1.20 o 
  -3   2   7        0.46        0.43      0.56 o 
  -2   2   7      323.37      325.94      9.49 o 
  -1   2   7       86.30       65.45      3.74 o 
   0   2   7      102.70       85.46      2.51 o 
   1   2   7      406.64      406.26     10.25 o 
   2   2   7       47.05       55.29      2.15 o 
   3   2   7      102.16       93.91      3.24 o 
   4   2   7       63.08       52.17      2.14 o 
   5   2   7        1.74        1.55      0.71 o 
   6   2   7       62.51       50.03      2.75 o 
   7   2   7       32.83       32.85      2.23 o 
   8   2   7        1.49        0.42      0.84 o 
   9   2   7        7.91       10.97      1.76 o 
  10   2   7        8.35        7.46      1.77 o 
  11   2   7       17.92       21.29      6.03 o 
  -9   3   7        1.66        4.44      2.57 o 
  -8   3   7        0.01        0.51      1.42 o 
  -7   3   7        5.92       11.67      1.43 o 
  -6   3   7        0.52        0.44      0.92 o 
  -5   3   7       22.54       25.87      1.65 o 
  -4   3   7        1.21        4.25      1.73 o 
  -3   3   7       36.71       41.25      1.85 o 
  -2   3   7      348.61      362.34     10.51 o 
  -1   3   7       23.43       26.95      1.38 o 
   0   3   7      174.87      174.65      4.67 o 
   1   3   7       74.11       86.79      2.98 o 
   2   3   7      536.44      563.61     19.24 o 
   3   3   7       34.95       36.67      2.45 o 
   4   3   7      160.66      141.04      4.60 o 
   5   3   7       23.85       23.70      1.43 o 
   6   3   7       23.20       13.95      1.50 o 
   7   3   7        3.34        2.15      0.90 o 
   8   3   7       90.84       81.82      3.33 o 
   9   3   7       36.28       38.17      2.26 o 
  10   3   7       13.85       11.85      2.65 o 
  11   3   7        5.50        3.66      3.38 o 
  -8   4   7        2.22        3.76      1.27 o 
  -7   4   7        7.40       12.42      1.48 o 
  -6   4   7        0.91       -0.47      1.18 o 
  -5   4   7       21.75       27.94      1.81 o 
  -4   4   7        1.32        2.35      0.80 o 
  -3   4   7       14.03       13.07      1.09 o 
  -2   4   7       22.48       29.52      1.53 o 
  -1   4   7      137.61      127.19      4.09 o 
   0   4   7        1.84        4.53      0.67 o 
   1   4   7       72.27       73.71      2.69 o 
   2   4   7      124.97      121.66      4.04 o 
   3   4   7        4.23        5.33      0.80 o 
   4   4   7        1.69        2.03      0.67 o 
   5   4   7       34.06       33.46      1.78 o 
   6   4   7        0.15       -0.74      0.83 o 
   7   4   7      167.09      153.64      5.25 o 
   8   4   7      217.45      180.40      8.50 o 
   9   4   7       16.06       13.48      2.14 o 
  10   4   7        5.58        9.02      3.09 o 
  11   4   7        7.73       10.62      3.63 o 
  -8   5   7        5.66        6.78      1.45 o 
  -7   5   7        7.10        8.66      1.41 o 
  -6   5   7       25.21       26.19      1.81 o 
  -5   5   7        1.94        2.23      0.92 o 
  -4   5   7       15.94       18.84      1.41 o 
  -3   5   7       53.09       49.01      2.90 o 
  -2   5   7       37.05       37.23      1.81 o 
  -1   5   7       78.39       67.59      2.55 o 
   0   5   7       51.42       43.22      1.84 o 
   1   5   7        0.93        1.08      0.62 o 
   2   5   7       69.80       68.20      2.61 o 
   3   5   7       21.88       25.08      1.47 o 
   4   5   7        1.05        1.26      0.74 o 
   5   5   7        0.51        1.17      0.77 o 
   6   5   7       39.94       37.88      2.04 o 
   7   5   7        0.12        1.16      0.96 o 
   8   5   7       16.02       12.45      1.41 o 
   9   5   7        1.58        1.54      1.33 o 
  10   5   7        1.24        2.04      1.73 o 
  11   5   7       47.57       51.29      4.03 o 
  -8   6   7        1.38       -0.20      1.32 o 
  -7   6   7        3.75        1.95      1.21 o 
  -6   6   7        3.74        4.25      1.24 o 
  -5   6   7        8.11        6.78      1.21 o 
  -4   6   7        0.05        0.57      0.84 o 
  -3   6   7      164.45      164.53      8.59 o 
  -2   6   7       75.63       76.07      3.37 o 
  -1   6   7        8.70        6.93      0.91 o 
   0   6   7        5.59        6.84      0.85 o 
   1   6   7       14.85       14.58      1.38 o 
   2   6   7      306.48      293.85      8.98 o 
   3   6   7      266.98      272.54      9.90 o 
   4   6   7        9.67        8.61      1.11 o 
   5   6   7      114.72      127.85      4.51 o 
   6   6   7       65.51       66.12      3.52 o 
   7   6   7      188.89      189.88      6.38 o 
   8   6   7        0.00        0.13      1.07 o 
   9   6   7       23.02       20.38      2.50 o 
  10   6   7        3.21        4.65      1.95 o 
  -7   7   7       34.81       46.93      8.93 o 
  -6   7   7       27.72       37.96      3.56 o 
  -5   7   7        0.00       -0.26      0.96 o 
  -4   7   7        0.90        0.35      0.88 o 
  -3   7   7        1.84        1.39      0.90 o 
  -2   7   7      106.08      108.87      4.71 o 
  -1   7   7       64.94       55.38      2.38 o 
   0   7   7        7.11        3.54      0.98 o 
   1   7   7       80.25       74.38      3.43 o 
   2   7   7       12.60       12.66      1.41 o 
   3   7   7      136.48      135.77     10.29 o 
   4   7   7       16.33       18.45      2.53 o 
   5   7   7        0.17       -0.78      0.91 o 
   6   7   7       41.53       43.28      3.32 o 
   7   7   7       25.75       24.32      1.88 o 
   8   7   7        1.15        2.40      1.74 o 
   9   7   7        0.57       -0.88      1.69 o 
  10   7   7        9.40        8.92      5.00 o 
  -6   8   7       20.46       21.36      2.49 o 
  -5   8   7        0.49       -1.02      1.02 o 
  -4   8   7        2.12        2.09      1.79 o 
  -3   8   7        0.07        0.45      0.91 o 
  -2   8   7        4.96        4.90      2.22 o 
  -1   8   7       80.30       74.95      3.68 o 
   0   8   7        1.00        1.37      0.94 o 
   1   8   7       21.35       23.41      1.88 o 
   2   8   7       10.84       10.08      1.41 o 
   3   8   7        0.06        0.48      0.88 o 
   4   8   7        1.64        1.54      1.28 o 
   5   8   7       29.52       29.51      2.89 o 
   6   8   7       16.35       17.13      2.00 o 
   7   8   7      147.78      168.11      7.72 o 
   8   8   7       20.34       22.33      2.81 o 
   9   8   7        1.38        1.61      1.93 o 
  10   8   7       49.18       63.56      7.82 o 
  -5   9   7        2.26        2.01      1.68 o 
  -4   9   7        1.35       -0.63      1.04 o 
  -3   9   7        0.05        0.55      0.95 o 
  -2   9   7        0.84       -0.29      1.51 o 
  -1   9   7       28.43       24.41      2.11 o 
   0   9   7       10.61       12.44      1.65 o 
   1   9   7        7.71        5.07      1.26 o 
   2   9   7        0.00        0.29      1.94 o 
   3   9   7       29.47       32.09      3.23 o 
   4   9   7       20.78       20.49      1.76 o 
   5   9   7        0.68        0.34      1.08 o 
   6   9   7        5.07        5.02      1.94 o 
   7   9   7      112.24      119.83      6.19 o 
   8   9   7       43.50       54.51      4.99 o 
   9   9   7       39.42       57.49      4.38 o 
  -4  10   7        0.69        0.39      1.59 o 
  -3  10   7        8.76        8.86      1.79 o 
  -2  10   7       10.81       12.72      2.45 o 
  -1  10   7        0.18        0.47      1.54 o 
   0  10   7        1.67       -1.15      1.15 o 
   1  10   7        5.14        5.67      1.87 o 
   2  10   7       14.44       15.83      1.84 o 
   3  10   7       21.14       26.05      2.84 o 
   4  10   7       12.05       12.96      1.84 o 
   5  10   7        2.10        0.94      1.77 o 
   6  10   7        0.22       -0.20      1.81 o 
   7  10   7       14.49       18.11      2.78 o 
   8  10   7        0.52        2.07      2.29 o 
  -3  11   7        0.17        0.07      2.15 o 
  -1  11   7       24.55       27.92      3.41 o 
   0  11   7        3.12        3.83      1.52 o 
   1  11   7        3.87        4.87      1.50 o 
   2  11   7       11.59       12.37      1.89 o 
   3  11   7        1.16        2.80      1.48 o 
   4  11   7       16.31       17.31      3.20 o 
   6  11   7        1.47        2.11      2.15 o 
   7  11   7        0.52        0.32      2.20 o 
  -1  12   7        1.74        2.15      2.33 o 
   0  12   7        2.81        2.63      2.35 o 
   1  12   7       14.92       14.80      2.27 o 
   2  12   7        2.00        1.42      1.51 o 
   3  12   7        2.17        1.83      2.44 o 
   5  12   7       43.46       39.70      5.09 o 
  -3 -10   8       38.34       42.24      3.62 o 
  -2 -10   8       52.49       54.20      7.09 o 
  -1 -10   8        1.32        1.85      2.69 o 
   0 -10   8        0.96        0.04      1.88 o 
   1 -10   8        2.52        3.19      1.92 o 
   2 -10   8       12.03       15.62      3.65 o 
  -5  -9   8        4.04        5.40      2.31 o 
  -4  -9   8       14.27       11.67      2.34 o 
  -3  -9   8        4.30        5.93      2.12 o 
  -2  -9   8       10.49       11.39      2.25 o 
  -1  -9   8        3.75        6.31      1.95 o 
   0  -9   8        0.80       -0.66      1.71 o 
   1  -9   8        1.00       -0.42      1.60 o 
   2  -9   8        0.08       -1.49      1.49 o 
   3  -9   8        0.28       -0.30      1.64 o 
   4  -9   8        1.46        0.31      1.88 o 
  -6  -8   8        5.41        3.73      2.25 o 
  -5  -8   8        0.43        0.46      1.90 o 
  -4  -8   8        0.12        0.28      1.67 o 
  -3  -8   8      216.99      222.58      9.66 o 
  -2  -8   8      259.17      263.22     11.07 o 
  -1  -8   8       43.82       39.37      3.14 o 
   0  -8   8        2.60       -0.46      2.03 o 
   1  -8   8        0.96        0.40      1.83 o 
   2  -8   8        4.01        4.58      1.64 o 
   3  -8   8        0.67        1.11      1.13 o 
   4  -8   8       27.13       29.39      2.18 o 
   5  -8   8        0.19        0.52      1.33 o 
   6  -8   8        0.02       -1.50      3.21 o 
  -7  -7   8        1.41        1.36      1.72 o 
  -6  -7   8        4.31        4.34      1.42 o 
  -5  -7   8        0.65       -1.16      1.16 o 
  -4  -7   8        3.86        3.35      1.75 o 
  -3  -7   8       10.95       11.86      2.77 o 
  -2  -7   8        2.77        2.53      1.72 o 
  -1  -7   8       74.43       73.74      4.19 o 
   0  -7   8       10.33       10.44      4.48 o 
   1  -7   8        0.15        1.22      1.58 o 
   2  -7   8        0.69        0.14      0.80 o 
   3  -7   8        0.28       -0.31      0.99 o 
   4  -7   8        1.89        4.02      1.44 o 
   5  -7   8       61.33       76.74      3.49 o 
   6  -7   8        0.13        1.16      1.67 o 
   7  -7   8        4.66        3.36      1.92 o 
  -8  -6   8        0.72        2.01      2.21 o 
  -7  -6   8        9.15        6.68      1.74 o 
  -6  -6   8        1.26        0.44      1.37 o 
  -5  -6   8        7.08        5.83      1.31 o 
  -4  -6   8       17.51       22.33      1.75 o 
  -3  -6   8        0.64       -1.37      1.37 o 
  -2  -6   8       39.74       41.77      2.99 o 
  -1  -6   8       17.45       14.71      2.93 o 
   0  -6   8        4.28        4.86      1.51 o 
   1  -6   8       12.32       15.87      1.36 o 
   2  -6   8       63.49       61.86      2.73 o 
   3  -6   8       36.04       39.03      2.21 o 
   4  -6   8        5.76        5.48      1.23 o 
   5  -6   8        0.09       -0.72      1.06 o 
   6  -6   8        0.13       -0.19      1.41 o 
   7  -6   8        3.66        5.56      1.75 o 
   8  -6   8        2.36        1.12      2.48 o 
  -8  -5   8        0.00        0.13      1.62 o 
  -7  -5   8       61.17       60.92      7.66 o 
  -6  -5   8       33.42       30.20      6.73 o 
  -5  -5   8        7.97        8.19      1.31 o 
  -4  -5   8        8.66       12.31      1.33 o 
  -3  -5   8       94.47       92.74      4.52 o 
  -2  -5   8       14.96       16.53      1.40 o 
  -1  -5   8        2.00        1.75      1.26 o 
   0  -5   8        4.27        4.11      0.93 o 
   1  -5   8       56.20       44.24      6.07 o 
   2  -5   8       90.21       93.25      3.53 o 
   3  -5   8       43.52       46.73      2.31 o 
   4  -5   8       43.06       43.54      2.28 o 
   5  -5   8       63.80       69.45      3.08 o 
   6  -5   8        1.45        2.57      1.38 o 
   7  -5   8        8.76       12.62      2.01 o 
   8  -5   8        0.32       -0.31      1.35 o 
  -8  -4   8        0.55       -0.09      1.44 o 
  -7  -4   8        0.40        1.26      1.86 o 
  -6  -4   8        6.07        5.25      1.45 o 
  -5  -4   8        1.62        0.96      1.23 o 
  -4  -4   8        4.15        3.41      2.11 o 
  -3  -4   8        6.53        5.07      1.36 o 
  -2  -4   8       33.82       34.15      1.89 o 
  -1  -4   8       10.77       11.64      1.60 o 
   0  -4   8        0.40        0.80      0.72 o 
   1  -4   8      106.21      103.48      9.05 o 
   2  -4   8       56.16       65.04      3.45 o 
   3  -4   8        8.93        8.92      1.21 o 
   4  -4   8        1.09        1.15      0.88 o 
   5  -4   8       48.26       49.81      2.45 o 
   6  -4   8       78.97       82.80      4.23 o 
   7  -4   8       10.51        9.27      1.65 o 
   8  -4   8        3.22        0.36      1.79 o 
   9  -4   8       14.13       22.54      7.08 o 
  -9  -3   8        0.04       -0.13      1.66 o 
  -8  -3   8        4.87        7.55      1.79 o 
  -7  -3   8        0.81        0.77      1.38 o 
  -6  -3   8        0.21       -0.30      1.19 o 
  -5  -3   8        9.42       12.10      1.65 o 
  -4  -3   8      135.23      121.73     10.46 o 
  -3  -3   8        8.31        5.90      0.99 o 
  -2  -3   8        0.80        3.06      0.90 o 
  -1  -3   8       39.80       43.25      2.10 o 
   0  -3   8      134.91      113.35      3.30 o 
   1  -3   8       38.12       34.88      1.77 o 
   2  -3   8        9.44        5.84      0.90 o 
   3  -3   8       84.08       77.15      3.00 o 
   4  -3   8        6.16        7.39      1.35 o 
   5  -3   8        0.09        0.60      2.04 o 
   6  -3   8        5.44        5.19      1.39 o 
   7  -3   8       19.11       22.98      2.10 o 
   8  -3   8        1.73        4.03      1.42 o 
   9  -3   8       23.66       33.54      4.27 o 
  10  -3   8       25.77       34.60      8.84 o 
  -9  -2   8        0.17       -1.13      1.58 o 
  -8  -2   8        0.00       -1.06      1.96 o 
  -7  -2   8        0.43        1.76      2.61 o 
  -6  -2   8        6.33        5.66      1.50 o 
  -5  -2   8       42.80       46.88      2.93 o 
  -4  -2   8       63.94       63.38      5.77 o 
  -3  -2   8      119.00      114.49      4.09 o 
  -2  -2   8        2.70        3.98      0.65 o 
  -1  -2   8        0.86        1.13      0.53 o 
   0  -2   8        6.90       11.20      0.98 o 
   1  -2   8       51.50       49.83      1.77 o 
   2  -2   8        9.39        7.23      0.76 o 
   3  -2   8        1.48        1.48      0.77 o 
   4  -2   8      151.93      150.86      6.21 o 
   5  -2   8      586.69      571.63     20.86 o 
   6  -2   8      312.24      307.11     11.75 o 
   7  -2   8       32.78       36.72      2.59 o 
   8  -2   8        1.06        0.32      1.17 o 
   9  -2   8       10.50        9.94      2.74 o 
  10  -2   8       34.68       34.71      5.65 o 
  -9  -1   8        0.04        0.17      2.75 o 
  -8  -1   8        1.96        3.92      1.63 o 
  -7  -1   8        8.62       13.50      2.54 o 
  -6  -1   8       79.89       75.43      4.03 o 
  -5  -1   8       54.68       49.32      3.64 o 
  -4  -1   8        6.88        3.64      1.26 o 
  -3  -1   8       32.59       28.24      1.77 o 
  -2  -1   8        0.12       -0.29      0.49 o 
  -1  -1   8        2.08        1.76      0.65 o 
   0  -1   8      122.13      117.52      3.62 o 
   1  -1   8       27.37       26.48      1.89 o 
   2  -1   8        0.04        0.32      0.50 o 
   3  -1   8       49.47       52.19      1.87 o 
   4  -1   8        2.12        0.96      0.93 o 
   5  -1   8      534.46      515.64     18.82 o 
   6  -1   8       51.46       46.87      2.88 o 
   7  -1   8       21.22       19.20      1.94 o 
   8  -1   8        0.46        2.16      1.20 o 
   9  -1   8        9.31        9.02      1.72 o 
  10  -1   8       21.95       21.10      2.37 o 
  -9   0   8        0.43       -0.60      1.52 o 
  -8   0   8        1.58        0.19      1.35 o 
  -7   0   8        0.38        1.09      1.28 o 
  -6   0   8      208.04      224.66     11.69 o 
  -5   0   8      763.43      788.09     63.90 o 
  -4   0   8       11.22        9.55      2.40 o 
  -3   0   8        0.64       -0.28      0.64 o 
  -2   0   8       59.14       64.20      3.00 o 
  -1   0   8        0.00       -0.47      0.49 o 
   0   0   8        2.92        1.48      0.49 o 
   1   0   8       62.81       64.25      2.08 o 
   2   0   8      166.15      155.54      4.27 o 
   3   0   8      284.63      255.18      7.75 o 
   4   0   8      122.86      110.24      4.81 o 
   5   0   8      575.98      569.13     16.66 o 
   6   0   8      114.08      104.29      4.72 o 
   7   0   8        0.57        0.08      1.08 o 
   8   0   8        4.84        4.37      1.34 o 
   9   0   8        7.59        9.20      1.65 o 
  10   0   8       77.91       73.35      5.21 o 
  -9   1   8        3.58        4.46      1.83 o 
  -8   1   8        0.52       -0.88      1.35 o 
  -7   1   8        2.70        1.71      1.36 o 
  -6   1   8        2.60        2.91      1.38 o 
  -5   1   8       25.69       26.79      4.05 o 
  -4   1   8       64.22       41.98      5.62 o 
  -3   1   8       46.45       36.34      1.90 o 
  -2   1   8       31.10       32.49      1.58 o 
  -1   1   8      132.11      126.48      4.05 o 
   0   1   8      104.30       96.02      2.83 o 
   1   1   8       58.10       55.52      2.33 o 
   2   1   8       69.55       74.43      2.71 o 
   3   1   8      640.44      575.60     19.34 o 
   4   1   8        8.89       11.20      1.04 o 
   5   1   8       19.20       15.58      1.24 o 
   6   1   8      128.50      118.81      5.17 o 
   7   1   8        0.22        0.44      1.04 o 
   8   1   8       41.19       43.11      2.79 o 
   9   1   8       29.47       33.34      2.57 o 
  10   1   8        0.15       -1.36      1.36 o 
  11   1   8       81.76       80.70      5.85 o 
  -8   2   8        2.51        2.55      1.56 o 
  -7   2   8        0.54       -0.64      1.85 o 
  -6   2   8       42.09       47.15      3.04 o 
  -5   2   8       13.34       13.74      2.01 o 
  -4   2   8        3.33        2.16      0.81 o 
  -3   2   8        5.29        3.46      1.12 o 
  -2   2   8        8.67        8.40      0.88 o 
  -1   2   8        1.41        1.37      0.66 o 
   0   2   8        8.47       10.50      0.90 o 
   1   2   8        8.32        8.45      0.70 o 
   2   2   8       27.69       29.35      1.51 o 
   3   2   8        1.40        0.77      0.63 o 
   4   2   8       16.96       13.77      1.12 o 
   5   2   8       27.78       23.27      1.47 o 
   6   2   8        6.81        7.68      1.18 o 
   7   2   8        0.35        0.16      0.77 o 
   8   2   8       15.69       12.35      1.71 o 
   9   2   8        8.23       11.78      1.81 o 
  10   2   8        5.92        3.81      2.11 o 
  11   2   8        0.51       -2.11      2.94 o 
  -8   3   8        7.56        9.51      1.89 o 
  -7   3   8       15.42       19.81      3.50 o 
  -6   3   8        1.91        3.72      1.08 o 
  -5   3   8       50.72       61.07      3.46 o 
  -4   3   8        0.37       -0.67      0.67 o 
  -3   3   8       15.81       20.68      1.35 o 
  -2   3   8       42.97       49.43      2.15 o 
  -1   3   8       31.00       36.53      1.70 o 
   0   3   8       23.01       20.58      1.18 o 
   1   3   8       12.77       12.91      1.47 o 
   2   3   8       73.40       66.28      3.01 o 
   3   3   8      174.47      155.89      5.06 o 
   4   3   8       12.63       10.73      1.05 o 
   5   3   8       14.39       13.31      1.19 o 
   6   3   8        0.16        0.59      0.78 o 
   7   3   8      107.69       83.47      3.33 o 
   8   3   8        3.17        2.92      1.09 o 
   9   3   8       20.06       17.40      2.08 o 
  10   3   8       10.70       14.86      2.62 o 
  11   3   8       35.95       44.39      5.67 o 
  -8   4   8        0.46       -0.41      1.55 o 
  -7   4   8        0.07        1.42      1.18 o 
  -6   4   8        7.85       10.79      1.76 o 
  -5   4   8        2.53        1.55      0.93 o 
  -4   4   8       12.52        9.29      1.11 o 
  -3   4   8        0.12        0.34      0.68 o 
  -2   4   8        5.32        5.29      0.85 o 
  -1   4   8      118.51      125.53      4.13 o 
   0   4   8        0.51        0.80      0.58 o 
   1   4   8        1.34        1.07      0.61 o 
   2   4   8      115.34      108.49      3.73 o 
   3   4   8      141.21      130.38      4.39 o 
   4   4   8       52.92       48.03      3.42 o 
   5   4   8       13.06       16.28      1.34 o 
   6   4   8        5.11        4.97      1.00 o 
   7   4   8      168.28      148.90      5.22 o 
   8   4   8        3.95        7.08      1.28 o 
   9   4   8        8.01        8.12      1.38 o 
  10   4   8        0.80       -0.45      1.21 o 
  -7   5   8        0.33        0.59      1.16 o 
  -6   5   8       18.81       22.77      1.81 o 
  -5   5   8        0.04       -0.31      1.17 o 
  -4   5   8        0.56        0.56      0.84 o 
  -3   5   8        6.99        8.43      1.97 o 
  -2   5   8        1.48        3.36      0.83 o 
  -1   5   8       83.96       82.50      3.01 o 
   0   5   8       12.76       10.22      1.23 o 
   1   5   8       27.31       28.80      1.89 o 
   2   5   8       19.13       23.33      1.60 o 
   3   5   8       65.46       60.14      5.31 o 
   4   5   8       13.14       13.49      1.25 o 
   5   5   8        1.07       -0.31      0.79 o 
   6   5   8       56.68       46.09      2.83 o 
   7   5   8       24.69       18.52      2.44 o 
   8   5   8       21.50       20.05      1.76 o 
   9   5   8       21.70       18.47      2.23 o 
  10   5   8        6.64        4.46      2.99 o 
  -7   6   8        0.18       -0.75      1.22 o 
  -6   6   8        0.00        1.32      1.16 o 
  -5   6   8       17.73       19.46      3.29 o 
  -4   6   8        1.63       -0.13      1.41 o 
  -3   6   8       25.63       23.53      1.58 o 
  -2   6   8        0.09        0.94      0.90 o 
  -1   6   8       20.60       22.17      2.54 o 
   0   6   8        6.15        7.85      1.16 o 
   1   6   8       10.00       10.93      1.32 o 
   2   6   8       90.75       81.74      3.71 o 
   3   6   8      447.66      442.63     15.58 o 
   4   6   8      163.06      160.78      5.44 o 
   5   6   8        5.17        3.90      1.21 o 
   6   6   8       71.09       62.86      2.88 o 
   7   6   8       50.58       54.79      2.74 o 
   8   6   8       25.77       22.40      1.90 o 
   9   6   8        4.08        7.09      2.10 o 
  10   6   8        0.01       -1.39      1.68 o 
  -6   7   8        1.50        1.03      1.38 o 
  -5   7   8        1.35        0.70      1.08 o 
  -4   7   8        3.38        3.03      1.29 o 
  -3   7   8        7.81        8.12      1.19 o 
  -2   7   8       11.71       10.12      1.18 o 
  -1   7   8        7.83        6.30      1.23 o 
   0   7   8        4.23        5.46      1.16 o 
   1   7   8       48.32       42.96      2.93 o 
   2   7   8      229.05      216.16      8.66 o 
   3   7   8      322.28      304.90      9.48 o 
   4   7   8        0.38       -0.15      0.89 o 
   5   7   8       10.02        6.64      1.23 o 
   6   7   8       16.00       18.48      1.69 o 
   7   7   8      242.87      250.07      8.19 o 
   8   7   8       61.80       61.73      4.07 o 
   9   7   8       31.39       28.46      4.20 o 
  10   7   8        3.47        2.36      2.12 o 
  -5   8   8        4.91        7.64      1.47 o 
  -4   8   8        0.19       -1.15      1.15 o 
  -3   8   8        0.13        0.91      0.96 o 
  -2   8   8        4.59        3.72      1.24 o 
  -1   8   8       34.80       32.36      2.31 o 
   0   8   8        0.45        0.24      0.99 o 
   1   8   8        7.68        7.76      1.37 o 
   2   8   8       96.79       96.93      4.41 o 
   3   8   8      428.33      403.86     14.49 o 
   4   8   8       38.10       33.90      2.15 o 
   5   8   8       32.85       28.62      2.00 o 
   6   8   8       10.23       12.44      1.53 o 
   7   8   8      171.22      188.89      6.99 o 
   8   8   8      155.39      162.91      7.72 o 
   9   8   8        6.16        5.91      2.29 o 
  -4   9   8        0.49        0.62      1.43 o 
  -3   9   8        1.85       -0.11      1.51 o 
  -2   9   8        8.77        5.66      1.44 o 
  -1   9   8       28.13       27.16      6.93 o 
   0   9   8       32.30       27.88      2.24 o 
   1   9   8       23.63       22.26      3.25 o 
   2   9   8        0.33       -0.25      1.06 o 
   3   9   8       48.10       45.64      2.92 o 
   4   9   8       15.43       13.05      1.80 o 
   5   9   8        0.21        1.09      1.18 o 
   6   9   8       23.96       24.96      2.48 o 
   7   9   8       26.91       31.60      6.62 o 
   8   9   8       64.31       68.69      4.74 o 
  -3  10   8       11.01        9.12      2.56 o 
  -2  10   8        3.85        4.62      1.51 o 
  -1  10   8        0.00       -0.27      1.17 o 
   0  10   8        3.13        4.00      1.42 o 
   1  10   8        7.04        7.34      1.53 o 
   2  10   8        2.35        2.01      1.31 o 
   3  10   8       48.28       52.43      3.22 o 
   4  10   8       30.80       31.58      2.58 o 
   5  10   8       12.03       15.67      2.12 o 
   6  10   8       28.10       34.74      3.39 o 
   7  10   8       31.20       32.99      3.44 o 
  -2  11   8        0.03        0.21      2.08 o 
  -1  11   8        1.94        0.68      1.56 o 
   0  11   8        0.41        0.43      1.37 o 
   1  11   8        1.39        1.22      1.40 o 
   2  11   8        0.89        1.80      1.45 o 
   3  11   8        5.22        6.43      1.66 o 
   4  11   8        2.41        2.07      1.54 o 
   5  11   8        4.83        6.81      2.95 o 
   6  11   8        8.76       10.03      3.57 o 
   2  12   8        1.04        0.99      1.61 o 
   3  12   8        0.17        4.11      1.91 o 
  -3  -9   9        0.42       -1.13      2.01 o 
  -2  -9   9        7.32        5.32      2.12 o 
  -1  -9   9       20.02       25.39      2.87 o 
   0  -9   9        4.97        2.13      2.17 o 
   1  -9   9        1.05        0.44      1.69 o 
   2  -9   9        5.39        5.93      2.08 o 
   3  -9   9        5.86        6.47      2.29 o 
  -5  -8   9        0.12       -1.44      2.01 o 
  -4  -8   9       22.56       22.80      2.78 o 
  -3  -8   9        2.29        6.96      3.17 o 
  -2  -8   9       20.27       24.10      2.75 o 
  -1  -8   9        5.09        3.73      1.80 o 
   0  -8   9        9.98        9.77      2.06 o 
   1  -8   9        1.15        0.81      1.59 o 
   2  -8   9        0.23        0.35      1.61 o 
   3  -8   9       11.74       13.14      2.23 o 
   4  -8   9        8.36        9.32      1.97 o 
   5  -8   9        1.89       -1.25      1.41 o 
  -6  -7   9        0.56       -2.65      2.70 o 
  -5  -7   9        0.01       -1.19      1.76 o 
  -4  -7   9        6.92        9.17      2.13 o 
  -3  -7   9        8.35       12.07      2.19 o 
  -2  -7   9        2.38        3.87      1.86 o 
  -1  -7   9        5.79        0.63      1.75 o 
   0  -7   9        1.48       -0.08      1.53 o 
   1  -7   9       25.15       19.41      2.31 o 
   2  -7   9        7.95       11.47      1.95 o 
   3  -7   9        1.67        0.47      1.09 o 
   4  -7   9       16.72       16.45      1.75 o 
   5  -7   9        0.33        0.34      1.23 o 
   6  -7   9       32.46       41.09      3.35 o 
  -7  -6   9        0.12        1.04      1.70 o 
  -6  -6   9        6.58        6.64      1.77 o 
  -5  -6   9        1.96        2.01      3.01 o 
  -4  -6   9        1.29        3.78      1.75 o 
  -3  -6   9        1.65        2.55      1.57 o 
  -2  -6   9       25.52       24.50      2.50 o 
  -1  -6   9        6.12        5.58      1.70 o 
   0  -6   9        7.72        6.62      1.69 o 
   1  -6   9        1.23        1.47      2.47 o 
   2  -6   9       53.22       56.44      2.70 o 
   3  -6   9       53.70       49.90      2.57 o 
   4  -6   9       25.37       21.60      1.80 o 
   5  -6   9        5.08        3.87      1.63 o 
   6  -6   9        0.60        0.66      1.60 o 
   7  -6   9        2.77        4.52      1.87 o 
  -7  -5   9       14.80       13.30      3.67 o 
  -6  -5   9       36.18       38.36      2.91 o 
  -5  -5   9       10.46        8.22      2.00 o 
  -4  -5   9        0.16       -0.12      1.00 o 
  -3  -5   9        0.08       -0.80      0.93 o 
  -2  -5   9       18.33       21.86      4.38 o 
  -1  -5   9       25.63       28.15      2.46 o 
   0  -5   9       39.56       37.85      3.94 o 
   1  -5   9        0.07       -0.18      0.77 o 
   2  -5   9       29.72       30.82      1.91 o 
   3  -5   9      103.75      107.12      4.06 o 
   4  -5   9        2.48        3.28      1.13 o 
   5  -5   9        6.73        4.67      1.50 o 
   6  -5   9        6.47        6.80      1.71 o 
   7  -5   9        0.77       -1.12      1.38 o 
   8  -5   9        0.79        0.03      1.56 o 
  -8  -4   9        0.78        1.42      1.73 o 
  -7  -4   9        2.36        2.19      1.95 o 
  -6  -4   9        4.85        5.73      1.63 o 
  -5  -4   9        6.41        7.94      3.10 o 
  -4  -4   9        1.78        2.00      1.23 o 
  -3  -4   9        0.19        0.40      0.92 o 
  -2  -4   9       38.41       37.16      2.90 o 
  -1  -4   9       91.72       89.60      4.63 o 
   0  -4   9        0.40        0.05      0.75 o 
   1  -4   9       38.11       43.88      2.85 o 
   2  -4   9       27.77       30.55      1.83 o 
   3  -4   9       18.45       18.28      1.49 o 
   4  -4   9        3.64        2.31      1.32 o 
   5  -4   9       65.28       73.10      3.89 o 
   6  -4   9        0.83        0.36      1.60 o 
   7  -4   9       24.36       24.47      2.35 o 
   8  -4   9        6.32        9.81      3.67 o 
  -8  -3   9        0.06        0.42      1.65 o 
  -7  -3   9        0.10        1.13      1.94 o 
  -6  -3   9        2.33        1.95      1.43 o 
  -5  -3   9        0.59        0.20      1.22 o 
  -4  -3   9       27.20       26.13      2.13 o 
  -3  -3   9        0.90        1.07      1.09 o 
  -2  -3   9      294.42      277.90     14.52 o 
  -1  -3   9      111.60      105.01      3.23 o 
   0  -3   9       88.30       79.70      3.20 o 
   1  -3   9      137.67      139.62      4.94 o 
   2  -3   9       14.10       14.15      1.27 o 
   3  -3   9      207.15      193.26      6.34 o 
   4  -3   9        0.37        1.45      1.12 o 
   5  -3   9      158.93      161.67      6.82 o 
   6  -3   9       18.52       20.51      3.21 o 
   7  -3   9       12.17       12.93      2.28 o 
   8  -3   9        1.86        2.31      1.49 o 
   9  -3   9        1.16        2.82      3.88 o 
  -8  -2   9        1.06        2.72      2.69 o 
  -7  -2   9        0.06        0.75      1.98 o 
  -6  -2   9       15.35       14.68      1.95 o 
  -5  -2   9        0.13       -1.06      1.20 o 
  -4  -2   9        6.45        6.12      1.45 o 
  -3  -2   9        0.02        0.62      1.16 o 
  -2  -2   9        0.47        0.72      0.81 o 
  -1  -2   9       36.84       31.35      1.62 o 
   0  -2   9       32.51       29.23      1.73 o 
   1  -2   9       17.28       18.05      1.08 o 
   2  -2   9      234.59      239.30      7.55 o 
   3  -2   9        2.30        3.11      1.12 o 
   4  -2   9       42.72       40.96      7.16 o 
   5  -2   9       33.16       37.84      2.59 o 
   6  -2   9        0.07       -0.31      1.02 o 
   7  -2   9        4.56        4.08      1.34 o 
   8  -2   9        0.96        0.59      1.27 o 
   9  -2   9        8.69       11.43      1.91 o 
  -8  -1   9        0.03        1.18      1.53 o 
  -7  -1   9       15.55       17.10      3.07 o 
  -6  -1   9       93.12       94.93      4.77 o 
  -5  -1   9       61.17       50.79      3.20 o 
  -4  -1   9       10.28       12.83      1.86 o 
  -3  -1   9        6.32        6.62      1.30 o 
  -2  -1   9        5.93        8.38      1.24 o 
  -1  -1   9       48.00       48.75      2.18 o 
   0  -1   9        5.19        6.11      1.09 o 
   1  -1   9       86.17       72.62      2.36 o 
   2  -1   9      315.32      286.15      7.52 o 
   3  -1   9      478.57      467.04     17.09 o 
   4  -1   9      261.04      251.29      9.74 o 
   5  -1   9      147.09      136.62      5.85 o 
   6  -1   9      118.50      116.49      5.25 o 
   7  -1   9       51.69       48.85      3.07 o 
   8  -1   9        0.25       -0.68      2.14 o 
   9  -1   9        7.59        9.47      1.76 o 
  10  -1   9        2.60        3.94      1.68 o 
  -8   0   9        1.22        2.66      1.69 o 
  -7   0   9        7.55       11.92      1.99 o 
  -6   0   9       30.50       37.45      2.81 o 
  -5   0   9       31.02       29.92      4.06 o 
  -4   0   9        1.14       -1.11      1.11 o 
  -3   0   9        2.68        2.41      0.79 o 
  -2   0   9        4.01        5.42      1.07 o 
  -1   0   9        4.79        5.72      0.78 o 
   0   0   9       17.55       14.78      0.96 o 
   1   0   9        0.36        1.03      0.54 o 
   2   0   9       30.85       30.05      1.62 o 
   3   0   9      647.11      605.90     17.64 o 
   4   0   9      305.08      281.57      8.60 o 
   5   0   9       38.67       34.57      3.37 o 
   6   0   9       67.19       65.00      3.46 o 
   7   0   9        0.90       -0.29      1.04 o 
   8   0   9        0.71       -0.06      1.24 o 
   9   0   9        1.69        3.41      1.48 o 
  10   0   9        0.21        1.48      1.51 o 
  -8   1   9        1.96        2.29      1.71 o 
  -7   1   9        0.13        0.61      1.37 o 
  -6   1   9        0.65       -0.07      1.34 o 
  -5   1   9        5.93        3.22      1.66 o 
  -4   1   9       93.05       86.05      6.68 o 
  -3   1   9        5.19        2.84      0.92 o 
  -2   1   9        1.80        1.05      0.67 o 
  -1   1   9        0.29        0.38      0.56 o 
   0   1   9       48.55       51.47      2.61 o 
   1   1   9        0.96       -0.37      0.94 o 
   2   1   9      237.29      203.48      9.16 o 
   3   1   9        2.85        1.80      0.79 o 
   4   1   9       33.34       30.36      2.33 o 
   5   1   9       68.08       69.34      2.81 o 
   6   1   9        1.27        0.50      0.95 o 
   7   1   9       11.46       10.28      1.52 o 
   8   1   9        0.91        1.13      1.14 o 
   9   1   9        5.25        4.59      1.52 o 
  10   1   9       12.71       14.00      2.09 o 
  -8   2   9        0.00       -0.72      1.71 o 
  -7   2   9        3.20        5.65      1.73 o 
  -6   2   9        9.23        9.94      1.77 o 
  -5   2   9       22.87       28.50      2.41 o 
  -4   2   9       10.06       11.64      2.07 o 
  -3   2   9       23.75       30.37      1.73 o 
  -2   2   9        6.50        4.26      0.84 o 
  -1   2   9       14.70       17.40      1.21 o 
   0   2   9      148.62      145.91      4.65 o 
   1   2   9      357.66      351.95     10.50 o 
   2   2   9        3.76        2.06      1.43 o 
   3   2   9      250.83      231.26      7.18 o 
   4   2   9      106.51       89.62      3.32 o 
   5   2   9       37.89       32.10      1.83 o 
   6   2   9       36.30       37.61      2.04 o 
   7   2   9       31.22       25.54      2.44 o 
   8   2   9        9.58        6.16      1.41 o 
   9   2   9        2.87        2.84      1.50 o 
  10   2   9        7.03        8.74      2.47 o 
  -8   3   9        0.92        3.48      1.82 o 
  -7   3   9        0.00        0.95      1.44 o 
  -6   3   9       10.64       12.07      1.43 o 
  -5   3   9        0.03        0.81      0.92 o 
  -4   3   9        1.54       -0.48      0.82 o 
  -3   3   9        0.01       -0.19      0.70 o 
  -2   3   9        0.09        0.25      0.67 o 
  -1   3   9        1.21        2.59      0.70 o 
   0   3   9       48.69       53.61      2.71 o 
   1   3   9      165.38      161.43      6.23 o 
   2   3   9       83.85       78.49      2.95 o 
   3   3   9        5.50        4.52      0.88 o 
   4   3   9       55.57       53.13      2.37 o 
   5   3   9       40.98       34.66      1.90 o 
   6   3   9        3.34        4.02      1.00 o 
   7   3   9       56.69       52.14      2.55 o 
   8   3   9       45.72       48.92      2.53 o 
   9   3   9        5.06        7.67      2.08 o 
  10   3   9        1.72        0.09      1.50 o 
  -7   4   9        0.66       -0.64      1.49 o 
  -6   4   9       17.66       21.61      1.77 o 
  -5   4   9        7.03        7.95      1.25 o 
  -4   4   9      106.37      114.97      4.21 o 
  -3   4   9       27.46       34.57      1.87 o 
  -2   4   9        0.88       -0.49      0.66 o 
  -1   4   9        0.17       -0.62      0.62 o 
   0   4   9        5.11        6.82      1.09 o 
   1   4   9        4.06        5.60      1.06 o 
   2   4   9        3.39        2.68      0.80 o 
   3   4   9      222.87      195.31     10.63 o 
   4   4   9        6.36        5.11      0.98 o 
   5   4   9       26.02       25.35      2.07 o 
   6   4   9       40.62       36.03      2.62 o 
   7   4   9      136.32      117.81      5.45 o 
   8   4   9       10.09       11.81      1.49 o 
   9   4   9        5.25        3.65      1.27 o 
  10   4   9       11.23       15.88      2.29 o 
  -7   5   9        0.52        0.79      1.22 o 
  -6   5   9        2.29        4.41      1.24 o 
  -5   5   9       25.48       26.95      2.00 o 
  -4   5   9       77.17       83.12      5.05 o 
  -3   5   9       20.58       20.45      1.52 o 
  -2   5   9        3.85        5.26      0.95 o 
  -1   5   9        0.12       -0.31      0.80 o 
   0   5   9        5.24        6.23      1.15 o 
   1   5   9       47.12       48.89      2.63 o 
   2   5   9        2.94        5.83      1.64 o 
   3   5   9       83.63       83.10      3.83 o 
   4   5   9      176.84      161.13      5.44 o 
   5   5   9       23.89       18.99      1.55 o 
   6   5   9        0.15        1.13      0.97 o 
   7   5   9        0.69        1.08      1.27 o 
   8   5   9        0.81       -0.85      1.07 o 
   9   5   9       37.49       35.26      2.35 o 
  10   5   9        2.03        2.54      1.92 o 
  -6   6   9        9.26       11.22      1.51 o 
  -5   6   9        0.06       -0.36      0.97 o 
  -4   6   9        1.08        0.85      0.99 o 
  -3   6   9        0.74       -0.66      0.85 o 
  -2   6   9        0.75        0.28      0.96 o 
  -1   6   9       26.23       23.70      4.05 o 
   0   6   9        0.00        0.95      0.93 o 
   1   6   9      126.21      114.74      9.20 o 
   2   6   9       59.02       61.74      3.17 o 
   3   6   9       45.20       42.21      3.60 o 
   4   6   9        4.41        5.19      1.09 o 
   5   6   9       41.21       37.00      2.15 o 
   6   6   9        4.20        3.57      1.43 o 
   7   6   9       21.21       21.49      2.58 o 
   8   6   9       32.41       32.97      2.30 o 
   9   6   9        8.34        8.59      1.54 o 
  -5   7   9       12.68       16.93      1.68 o 
  -4   7   9        2.93        4.31      1.18 o 
  -3   7   9        0.00       -0.95      0.95 o 
  -2   7   9        6.16        5.82      2.20 o 
  -1   7   9       67.06       66.81      4.18 o 
   0   7   9      102.98      100.00      4.45 o 
   1   7   9        5.13        7.42      1.37 o 
   2   7   9      150.13      150.82      6.18 o 
   3   7   9        1.82        1.15      1.82 o 
   4   7   9        0.81       -0.17      0.94 o 
   5   7   9        0.13       -1.02      1.02 o 
   6   7   9       58.11       54.89      2.81 o 
   7   7   9        2.01        3.58      1.57 o 
   8   7   9       64.28       65.48      3.26 o 
   9   7   9        1.09        2.23      2.05 o 
  -5   8   9        0.01        0.02      1.20 o 
  -4   8   9        0.34        0.18      1.24 o 
  -3   8   9        0.54        1.26      1.24 o 
  -2   8   9        0.40        0.20      1.05 o 
  -1   8   9       74.36       77.78      3.83 o 
   0   8   9       66.06       68.81      3.57 o 
   1   8   9       58.16       53.34      3.09 o 
   2   8   9      151.88      136.53      5.81 o 
   3   8   9        0.48        0.08      1.20 o 
   4   8   9       31.32       28.64      2.54 o 
   5   8   9        5.00        2.81      1.18 o 
   6   8   9        5.02        3.72      1.86 o 
   7   8   9        8.70       13.72      1.77 o 
   8   8   9       23.70       27.12      3.23 o 
  -4   9   9        0.14       -1.29      1.29 o 
  -3   9   9        0.04        1.28      1.31 o 
  -2   9   9        6.01        6.28      1.54 o 
  -1   9   9       72.72       68.21      3.67 o 
   0   9   9       54.04       53.98      3.18 o 
   1   9   9        7.60        9.67      1.60 o 
   2   9   9        7.60        9.67      1.88 o 
   3   9   9       48.76       38.73      2.74 o 
   4   9   9       25.61       25.07      2.40 o 
   5   9   9        0.00        0.88      2.51 o 
   6   9   9       21.45       23.22      2.07 o 
   7   9   9        4.08        7.69      2.78 o 
   8   9   9        3.88        5.32      3.13 o 
  -2  10   9       12.22       12.90      2.11 o 
  -1  10   9        2.03        2.74      1.35 o 
   0  10   9       10.34        9.69      1.71 o 
   1  10   9        7.14        4.01      1.45 o 
   2  10   9       27.30       24.12      2.32 o 
   3  10   9       18.60       14.70      1.96 o 
   4  10   9       16.30       16.92      5.51 o 
   5  10   9        0.28       -0.73      1.49 o 
   7  10   9        0.24        0.95      2.37 o 
   0  11   9        2.30        5.47      1.60 o 
   1  11   9        3.29        4.13      1.58 o 
   2  11   9       16.12       13.40      2.06 o 
   3  11   9        3.09        3.96      1.62 o 
   4  11   9        3.41        3.48      1.76 o 
   5  11   9        1.91        1.14      2.79 o 
  -3  -8  10       86.16      103.02      7.43 o 
  -2  -8  10       67.71       78.71      7.62 o 
  -1  -8  10       36.72       43.65      3.56 o 
   0  -8  10        2.84        3.59      1.79 o 
   1  -8  10        2.45        1.72      1.83 o 
   2  -8  10       16.99       18.06      2.56 o 
   3  -8  10        9.44       10.49      2.33 o 
  -5  -7  10        3.51        4.20      3.09 o 
  -4  -7  10       22.45       28.19      8.82 o 
  -3  -7  10        7.76       10.08      2.37 o 
  -2  -7  10       14.49       17.89      2.58 o 
  -1  -7  10        4.41        2.87      1.87 o 
   0  -7  10        7.03       10.10      5.22 o 
   1  -7  10        1.23        1.65      1.69 o 
   2  -7  10        3.42        6.54      2.00 o 
   3  -7  10       14.32       15.79      2.35 o 
   4  -7  10        0.17       -1.20      1.20 o 
   5  -7  10        4.29        7.72      2.09 o 
  -6  -6  10        5.95        6.88      2.44 o 
  -5  -6  10        3.14        0.57      2.74 o 
  -4  -6  10        0.58       -0.84      2.28 o 
  -3  -6  10       10.95       16.32      5.53 o 
  -2  -6  10        6.48        4.92      1.83 o 
  -1  -6  10        2.51        2.91      2.16 o 
   0  -6  10        1.54        0.62      1.53 o 
   1  -6  10        0.51       -1.43      1.43 o 
   2  -6  10       13.65       18.10      2.27 o 
   3  -6  10        0.06       -0.01      1.10 o 
   4  -6  10        1.72        1.09      1.42 o 
   5  -6  10        1.21        3.19      1.59 o 
   6  -6  10        2.08        3.15      1.99 o 
  -6  -5  10        0.23       -0.25      1.62 o 
  -5  -5  10        0.00        0.21      1.36 o 
  -4  -5  10        1.09       -0.31      1.36 o 
  -3  -5  10        4.90        4.64      1.85 o 
  -2  -5  10        5.10        6.95      1.82 o 
  -1  -5  10        3.45        2.61      1.53 o 
   0  -5  10        0.01       -1.97      3.36 o 
   1  -5  10       30.83       34.69      2.77 o 
   2  -5  10       31.58       39.05      2.27 o 
   3  -5  10       46.42       57.72      2.81 o 
   4  -5  10        9.62        6.76      1.66 o 
   5  -5  10        3.83        3.22      1.45 o 
   6  -5  10        4.90        2.91      1.63 o 
   7  -5  10        9.11       10.68      2.25 o 
  -7  -4  10        2.06        2.08      1.74 o 
  -6  -4  10        0.01       -1.39      1.39 o 
  -5  -4  10        0.18        1.86      1.46 o 
  -4  -4  10        4.80        5.68      1.59 o 
  -3  -4  10        3.09        2.62      1.67 o 
  -2  -4  10        3.07        4.41      1.80 o 
  -1  -4  10       39.03       40.83      2.96 o 
   0  -4  10        0.00        1.24      1.36 o 
   1  -4  10        0.53        0.61      0.83 o 
   2  -4  10        5.27        5.71      1.14 o 
   3  -4  10        1.83        2.99      1.34 o 
   4  -4  10        0.01        0.26      1.10 o 
   5  -4  10        1.14        2.01      1.55 o 
   6  -4  10        3.36        4.57      1.48 o 
   7  -4  10        1.23        1.79      1.69 o 
   8  -4  10        9.44       13.41      2.64 o 
  -7  -3  10        0.00       -0.36      1.62 o 
  -6  -3  10        0.27        1.85      1.82 o 
  -5  -3  10        0.21        0.57      1.47 o 
  -4  -3  10       11.13       15.53      1.88 o 
  -3  -3  10        3.17        4.39      1.56 o 
  -2  -3  10       89.78       86.67      4.84 o 
  -1  -3  10       80.20       83.49      4.87 o 
   0  -3  10       15.95       22.12      2.14 o 
   1  -3  10       49.51       50.25      2.40 o 
   2  -3  10        1.64        1.39      0.88 o 
   3  -3  10        1.74        2.64      1.18 o 
   4  -3  10        6.61        5.35      1.91 o 
   5  -3  10        4.76        4.41      1.41 o 
   6  -3  10        1.65        0.26      1.20 o 
   7  -3  10        7.85       10.17      2.37 o 
   8  -3  10        9.71       11.69      4.46 o 
  -7  -2  10        0.15        1.80      1.61 o 
  -6  -2  10       19.10       21.52      4.19 o 
  -5  -2  10        5.38        3.35      1.91 o 
  -4  -2  10        0.01        0.15      1.16 o 
  -3  -2  10        2.26        1.21      1.16 o 
  -2  -2  10        2.42        3.70      1.19 o 
  -1  -2  10        7.60        6.01      1.01 o 
   0  -2  10       21.98       20.70      1.23 o 
   1  -2  10       39.41       45.21      2.20 o 
   2  -2  10        4.39        6.42      1.41 o 
   3  -2  10       33.37       34.98      3.27 o 
   4  -2  10       66.71       70.56      9.19 o 
   5  -2  10        3.41        3.13      1.25 o 
   6  -2  10        5.65        3.45      1.73 o 
   7  -2  10       24.82       22.10      2.22 o 
   8  -2  10        0.54        0.87      1.33 o 
   9  -2  10        0.04       -0.85      1.44 o 
  -7  -1  10       13.17       16.68      6.00 o 
  -6  -1  10       10.04        6.94      1.83 o 
  -5  -1  10        0.77       -0.19      4.36 o 
  -4  -1  10        2.30        4.37      1.38 o 
  -3  -1  10       16.71       17.99      1.91 o 
  -2  -1  10        0.09       -0.18      0.68 o 
  -1  -1  10       29.70       31.98      2.40 o 
   0  -1  10       40.15       37.63      1.86 o 
   1  -1  10       13.17       15.89      1.86 o 
   2  -1  10        1.51        1.82      0.79 o 
   3  -1  10      212.62      225.39      8.92 o 
   4  -1  10      517.14      491.42     18.20 o 
   5  -1  10        8.45        6.83      1.40 o 
   6  -1  10       12.42       10.66      1.59 o 
   7  -1  10        3.67        4.22      1.39 o 
   8  -1  10        7.89        8.06      1.62 o 
   9  -1  10        2.25        2.36      1.47 o 
  -7   0  10       20.35       16.80      2.31 o 
  -6   0  10      138.12      138.37     16.53 o 
  -5   0  10      137.75      156.22     16.27 o 
  -4   0  10        9.34        9.15      2.88 o 
  -3   0  10       14.59       19.29      4.10 o 
  -2   0  10        2.27        3.48      0.93 o 
  -1   0  10       13.50       12.32      1.11 o 
   0   0  10       19.92       22.01      1.21 o 
   1   0  10        5.06        6.67      0.94 o 
   2   0  10       39.40       39.55      2.66 o 
   3   0  10      115.41      102.71      3.70 o 
   4   0  10        1.25       -0.55      2.31 o 
   5   0  10       52.03       41.84      2.79 o 
   6   0  10        1.73        2.32      1.10 o 
   7   0  10       32.90       29.66      2.35 o 
   8   0  10        0.16        1.40      1.28 o 
   9   0  10        3.92        3.76      1.44 o 
  -7   1  10        4.46        5.61      1.84 o 
  -6   1  10        7.02        7.68      1.84 o 
  -5   1  10        0.22        0.89      1.48 o 
  -4   1  10        0.20        0.08      1.23 o 
  -3   1  10        0.29        0.23      0.81 o 
  -2   1  10       25.93       26.36      2.51 o 
  -1   1  10        0.06        0.56      0.65 o 
   0   1  10        0.29        0.32      0.76 o 
   1   1  10        0.41       -0.48      0.67 o 
   2   1  10       10.69       11.66      1.13 o 
   3   1  10      174.80      170.99      5.59 o 
   4   1  10        7.96        7.59      1.07 o 
   5   1  10        4.94        4.99      1.34 o 
   6   1  10        0.11        0.00      0.99 o 
   7   1  10       17.93       17.17      1.87 o 
   8   1  10       23.06       23.99      2.63 o 
   9   1  10        1.03        1.10      1.41 o 
  -7   2  10        0.29       -0.30      2.15 o 
  -6   2  10        0.12        0.73      1.44 o 
  -5   2  10        7.36       11.16      1.84 o 
  -4   2  10       29.02       32.32      1.96 o 
  -3   2  10        3.95        2.17      0.92 o 
  -2   2  10       25.62       33.89      2.03 o 
  -1   2  10       32.32       26.80      1.59 o 
   0   2  10       11.44       12.03      1.35 o 
   1   2  10        6.39        8.09      1.19 o 
   2   2  10        1.05        0.83      0.66 o 
   3   2  10        1.05        2.12      0.83 o 
   4   2  10      124.46      112.18      4.01 o 
   5   2  10       44.58       41.21      2.15 o 
   6   2  10       33.20       30.16      2.10 o 
   7   2  10       27.56       23.76      2.12 o 
   8   2  10        2.50        1.13      1.28 o 
   9   2  10       27.09       27.11      2.53 o 
  10   2  10       28.97       31.66      3.91 o 
  -7   3  10        0.01       -0.02      2.70 o 
  -6   3  10        0.04       -0.05      1.87 o 
  -5   3  10        0.05        1.25      1.00 o 
  -4   3  10        0.05       -0.18      0.91 o 
  -3   3  10        4.26        2.67      0.93 o 
  -2   3  10        1.84        3.75      0.89 o 
  -1   3  10       37.23       38.24      2.36 o 
   0   3  10      104.91      101.83      5.95 o 
   1   3  10        8.18        8.56      1.57 o 
   2   3  10        0.60        0.03      0.72 o 
   3   3  10        4.68        4.11      0.92 o 
   4   3  10       34.92       30.28      1.79 o 
   5   3  10        7.57        7.33      1.16 o 
   6   3  10       13.13       14.70      1.45 o 
   7   3  10        1.17        1.19      1.18 o 
   8   3  10       22.54       16.94      2.01 o 
   9   3  10        1.37        2.24      2.08 o 
  10   3  10       26.22       29.42      3.70 o 
  -6   4  10        1.48        1.13      1.21 o 
  -5   4  10        1.69        1.67      1.10 o 
  -4   4  10        4.67        3.84      1.13 o 
  -3   4  10       15.83       23.24      1.73 o 
  -2   4  10        6.17        6.52      2.47 o 
  -1   4  10       10.87       14.14      2.60 o 
   0   4  10        0.58        2.07      0.96 o 
   1   4  10        0.26       -0.18      0.86 o 
   2   4  10       45.25       46.88      2.71 o 
   3   4  10      163.92      150.43      6.06 o 
   4   4  10        7.47        5.97      1.09 o 
   5   4  10      146.85      124.09      4.50 o 
   6   4  10       35.53       28.15      3.12 o 
   7   4  10        1.01        0.96      1.01 o 
   8   4  10        7.95        7.90      1.47 o 
   9   4  10        0.31       -1.38      1.70 o 
  -6   5  10        2.72        2.83      1.25 o 
  -5   5  10       23.56       26.89      1.94 o 
  -4   5  10       20.77       23.76      1.79 o 
  -3   5  10        2.98        0.54      1.95 o 
  -2   5  10        2.28        2.94      1.14 o 
  -1   5  10        0.02        0.94      0.96 o 
   0   5  10        7.59        6.58      2.55 o 
   1   5  10        1.60        3.74      1.09 o 
   2   5  10        9.74        9.28      1.43 o 
   3   5  10       70.93       63.66      6.99 o 
   4   5  10       11.01       10.71      1.33 o 
   5   5  10       19.02       15.02      1.52 o 
   6   5  10      193.18      170.16      7.57 o 
   7   5  10        2.50        2.88      1.63 o 
   8   5  10        1.91        0.75      1.21 o 
   9   5  10        1.32        0.23      1.29 o 
  -5   6  10        1.29        2.43      1.23 o 
  -4   6  10        0.02        0.29      1.00 o 
  -3   6  10        1.45       -0.36      1.45 o 
  -2   6  10        5.27        6.88      1.38 o 
  -1   6  10       39.89       45.35      2.75 o 
   0   6  10        0.28       -0.03      0.97 o 
   1   6  10       37.32       38.53      2.54 o 
   2   6  10      169.85      150.38      6.16 o 
   3   6  10       61.85       55.41      3.14 o 
   4   6  10        4.12        4.54      1.11 o 
   5   6  10       12.45       13.21      1.53 o 
   6   6  10        0.49        1.60      1.45 o 
   7   6  10        1.90        2.25      1.19 o 
   8   6  10        9.02       11.19      1.69 o 
   9   6  10        0.29       -0.10      1.37 o 
  -5   7  10        1.71        1.56      1.26 o 
  -4   7  10        0.05        0.44      1.25 o 
  -3   7  10        0.03       -0.01      1.13 o 
  -2   7  10        7.54        9.34      1.56 o 
  -1   7  10       25.66       23.34      2.05 o 
   0   7  10       72.40       66.09      3.49 o 
   1   7  10       79.43       71.31      3.68 o 
   2   7  10      250.18      231.34      8.90 o 
   3   7  10        8.79        6.37      1.48 o 
   4   7  10        4.75        2.52      1.44 o 
   5   7  10        0.90        0.76      1.05 o 
   6   7  10        0.18        1.46      1.14 o 
   7   7  10        9.83        9.89      1.92 o 
   8   7  10       84.31       90.61      4.09 o 
  -4   8  10        2.62        4.60      1.62 o 
  -3   8  10        0.05        0.01      1.18 o 
  -2   8  10        2.53        1.43      1.21 o 
  -1   8  10       30.78       27.47      2.82 o 
   0   8  10       45.14       42.43      2.86 o 
   1   8  10       13.26       12.40      1.77 o 
   2   8  10       91.93       74.21      3.88 o 
   3   8  10        4.19        6.33      2.61 o 
   4   8  10       10.27       11.74      1.78 o 
   5   8  10        5.01        4.66      1.52 o 
   6   8  10        1.39        0.88      1.24 o 
   7   8  10        9.77       10.09      2.11 o 
   8   8  10        1.71        3.97      2.34 o 
  -2   9  10        0.22        1.02      1.37 o 
  -1   9  10        0.03        1.05      1.25 o 
   0   9  10        0.19        0.90      1.25 o 
   1   9  10       29.36       31.34      2.53 o 
   2   9  10        2.23        1.35      1.25 o 
   3   9  10        8.54        6.17      1.62 o 
   4   9  10        4.11        4.83      1.61 o 
   5   9  10        0.03        0.10      1.35 o 
   6   9  10        7.30        8.04      1.81 o 
   7   9  10       35.73       39.38      3.30 o 
  -1  10  10        0.58        0.01      1.62 o 
   0  10  10        5.12       10.04      3.90 o 
   1  10  10       10.27        6.62      1.73 o 
   2  10  10        8.56        5.66      2.60 o 
   3  10  10        1.82        5.81      1.66 o 
   4  10  10       19.92       26.61      2.58 o 
   5  10  10       16.29       17.61      2.37 o 
  -3  -7  11       15.43       18.01      5.02 o 
  -2  -7  11        0.23        0.61      2.30 o 
  -1  -7  11        0.43       -1.87      1.87 o 
   0  -7  11        0.55       -1.12      2.72 o 
   1  -7  11        1.12       -1.46      1.83 o 
   2  -7  11        0.15        0.85      1.87 o 
   3  -7  11        0.89        4.36      3.25 o 
  -4  -6  11        0.05        1.44      2.77 o 
  -3  -6  11        0.24        1.01      2.45 o 
  -2  -6  11        1.63        1.77      1.93 o 
  -1  -6  11        9.85       16.93      2.40 o 
   0  -6  11        0.86       -0.39      1.63 o 
   1  -6  11       26.06       26.58      2.73 o 
   2  -6  11       40.56       47.38      3.54 o 
   3  -6  11        6.54        3.95      1.63 o 
   4  -6  11        0.99       -0.09      1.97 o 
   5  -6  11        0.11       -0.08      1.65 o 
  -5  -5  11        4.96        2.42      1.81 o 
  -4  -5  11        4.46        5.55      2.99 o 
  -3  -5  11        0.07       -2.13      2.13 o 
  -2  -5  11        0.01       -0.67      1.55 o 
  -1  -5  11        0.72        1.73      1.81 o 
   0  -5  11        0.67        0.59      1.61 o 
   1  -5  11       10.01       13.63      2.53 o 
   2  -5  11        1.56        3.75      1.45 o 
   3  -5  11        0.69       -0.78      2.16 o 
   4  -5  11        4.61        2.92      1.56 o 
   5  -5  11        0.06        1.27      1.78 o 
   6  -5  11        0.30        2.34      1.71 o 
  -5  -4  11        0.21       -1.05      1.53 o 
  -4  -4  11        2.97        1.60      1.50 o 
  -3  -4  11       10.09       11.63      3.11 o 
  -2  -4  11        0.06       -0.55      1.97 o 
  -1  -4  11        4.61        6.29      1.85 o 
   0  -4  11        5.69        7.01      2.90 o 
   1  -4  11        1.14        0.71      1.48 o 
   2  -4  11        0.88        1.09      1.30 o 
   3  -4  11       25.77       30.28      2.51 o 
   4  -4  11        7.34        7.48      1.67 o 
   5  -4  11        2.72        2.56      1.43 o 
   6  -4  11       14.54       17.60      2.23 o 
   7  -4  11        3.77        3.53      3.62 o 
  -6  -3  11        1.31        2.83      1.72 o 
  -5  -3  11        0.78       -1.34      1.43 o 
  -4  -3  11        1.63        2.59      1.59 o 
  -3  -3  11        6.55        6.29      1.56 o 
  -2  -3  11       10.49       11.11      3.15 o 
  -1  -3  11        2.44        4.05      2.70 o 
   0  -3  11       15.29       15.51      3.02 o 
   1  -3  11        7.38        5.83      1.38 o 
   2  -3  11       29.02       29.16      2.31 o 
   3  -3  11        2.66        4.73      2.69 o 
   4  -3  11       31.08       30.17      3.90 o 
   5  -3  11        4.22        5.63      1.59 o 
   6  -3  11        6.82        7.37      1.87 o 
   7  -3  11        7.74        9.50      1.85 o 
  -6  -2  11        1.84        4.15      1.78 o 
  -5  -2  11        7.68        8.44      2.30 o 
  -4  -2  11        0.94       -0.29      1.37 o 
  -3  -2  11        6.72        6.13      1.55 o 
  -2  -2  11        9.59       10.28      1.64 o 
  -1  -2  11        2.14        1.36      1.17 o 
   0  -2  11       22.87       29.27      1.83 o 
   1  -2  11        9.48       10.95      2.12 o 
   2  -2  11        0.67        1.94      1.21 o 
   3  -2  11       11.58       15.19      4.91 o 
   4  -2  11       14.41       13.08      1.81 o 
   5  -2  11        0.35        0.93      1.20 o 
   6  -2  11        0.00        0.28      1.22 o 
   7  -2  11       15.18       18.05      4.55 o 
   8  -2  11        1.89        2.58      3.14 o 
  -6  -1  11        1.32        2.39      1.72 o 
  -5  -1  11       34.88       37.22      2.98 o 
  -4  -1  11       25.45       26.66      2.44 o 
  -3  -1  11        0.00        0.13      1.23 o 
  -2  -1  11        3.97        4.11      1.28 o 
  -1  -1  11        4.39        6.97      1.03 o 
   0  -1  11        6.56        5.29      1.18 o 
   1  -1  11       32.70       31.87      1.84 o 
   2  -1  11       21.22       22.62      2.00 o 
   3  -1  11      218.53      214.82     11.34 o 
   4  -1  11      207.53      200.90     12.53 o 
   5  -1  11       11.68       13.90      1.78 o 
   6  -1  11        0.30       -0.90      2.07 o 
   7  -1  11        1.55        2.02      1.33 o 
   8  -1  11        8.10        9.85      3.25 o 
  -6   0  11       23.76       28.36      4.62 o 
  -5   0  11       29.69       32.17      2.80 o 
  -4   0  11        5.95        8.13      2.18 o 
  -3   0  11        6.93       11.36      1.70 o 
  -2   0  11        0.49        1.24      0.79 o 
  -1   0  11        0.14       -0.41      0.74 o 
   0   0  11       25.55       23.65      1.87 o 
   1   0  11       15.40       17.45      1.65 o 
   2   0  11        0.58        1.22      1.53 o 
   3   0  11      165.49      162.43      6.83 o 
   4   0  11      204.72      205.92      8.41 o 
   5   0  11       34.40       36.44      8.69 o 
   6   0  11        7.90       10.85      2.60 o 
   7   0  11        1.38        0.35      1.14 o 
   8   0  11        0.87        2.18      1.52 o 
   9   0  11        0.00       -1.64      1.78 o 
  -6   1  11       11.54       17.39      2.34 o 
  -5   1  11        7.87       13.18      4.03 o 
  -4   1  11       11.15       13.19      3.51 o 
  -3   1  11        0.02       -0.12      0.87 o 
  -2   1  11        4.02        4.22      1.37 o 
  -1   1  11        0.11        1.88      1.01 o 
   0   1  11        1.92       -0.30      0.97 o 
   1   1  11        2.90        3.03      1.06 o 
   2   1  11       22.12       24.86      1.87 o 
   3   1  11       16.96       18.12      2.26 o 
   4   1  11        2.21        3.67      1.28 o 
   5   1  11        0.11       -0.33      1.08 o 
   6   1  11        0.01        0.19      1.02 o 
   7   1  11        0.15        1.32      1.15 o 
   8   1  11        0.01       -0.30      1.18 o 
   9   1  11        4.87        5.24      1.76 o 
  -6   2  11        0.11       -0.19      1.64 o 
  -5   2  11        4.81        2.69      1.65 o 
  -4   2  11        1.43        0.87      2.52 o 
  -3   2  11        3.15        4.21      1.09 o 
  -2   2  11        1.70        0.43      1.08 o 
  -1   2  11      162.02      160.44      6.44 o 
   0   2  11      108.25      108.47      4.69 o 
   1   2  11        0.45        0.42      1.59 o 
   2   2  11        9.80        9.52      1.82 o 
   3   2  11        1.53        0.82      0.79 o 
   4   2  11        0.26        0.86      0.83 o 
   5   2  11        2.74        2.00      0.94 o 
   6   2  11        0.69       -0.06      1.06 o 
   7   2  11        3.90        6.51      1.53 o 
   8   2  11        0.14        1.73      1.24 o 
   9   2  11        0.70        0.13      1.50 o 
  -6   3  11        0.93       -1.57      1.57 o 
  -5   3  11        5.42        2.25      1.59 o 
  -4   3  11        0.23       -0.96      0.96 o 
  -3   3  11       14.93       17.07      1.83 o 
  -2   3  11        0.01       -0.58      1.01 o 
  -1   3  11        7.23        8.36      1.45 o 
   0   3  11        3.96        8.43      3.77 o 
   1   3  11        5.54        6.24      1.73 o 
   2   3  11        8.24        9.20      1.38 o 
   3   3  11        1.43        0.96      0.83 o 
   4   3  11        7.29        6.74      1.10 o 
   5   3  11        0.48        0.65      0.90 o 
   6   3  11        5.14        5.26      1.15 o 
   7   3  11        2.01        1.34      1.34 o 
   8   3  11        0.47       -0.81      1.33 o 
   9   3  11        8.89       12.01      3.69 o 
  -5   4  11       15.48       17.06      1.79 o 
  -4   4  11        5.16        3.87      1.23 o 
  -3   4  11        0.62        0.23      1.16 o 
  -2   4  11        0.05        0.80      1.09 o 
  -1   4  11        6.80       10.78      1.58 o 
   0   4  11        6.60       10.56      1.76 o 
   1   4  11        5.10        4.20      1.25 o 
   2   4  11       30.80       27.98      2.12 o 
   3   4  11        2.88       -0.18      0.98 o 
   4   4  11       20.87       21.45      1.65 o 
   5   4  11        9.88        7.85      1.26 o 
   6   4  11        0.06       -0.87      0.87 o 
   7   4  11        0.04       -0.76      1.02 o 
   8   4  11        0.80       -0.41      1.39 o 
   9   4  11        4.87        2.56      1.96 o 
  -5   5  11        4.27        3.22      1.35 o 
  -4   5  11        1.05        1.70      1.41 o 
  -3   5  11        0.84        1.68      1.25 o 
  -2   5  11       14.04       18.44      2.48 o 
  -1   5  11       11.46       16.60      1.81 o 
   0   5  11       15.06       20.60      1.96 o 
   1   5  11       14.76       15.33      1.76 o 
   2   5  11       29.73       27.10      2.61 o 
   3   5  11       85.76       76.09      3.81 o 
   4   5  11       71.37       64.81      4.40 o 
   5   5  11       66.08       53.69      4.34 o 
   6   5  11        3.41        1.02      1.07 o 
   7   5  11        5.05        5.61      1.38 o 
   8   5  11       11.77       15.28      1.89 o 
  -4   6  11       10.62       13.96      1.95 o 
  -3   6  11        0.30        0.82      1.22 o 
  -2   6  11        1.37        2.23      1.21 o 
  -1   6  11        6.47        7.45      1.51 o 
   0   6  11       10.48       13.39      1.70 o 
   1   6  11       44.51       45.79      2.87 o 
   2   6  11        0.07       -0.69      1.10 o 
   3   6  11        6.55        5.91      1.53 o 
   4   6  11       45.26       38.23      2.62 o 
   5   6  11        0.01        0.56      1.03 o 
   6   6  11       10.67       10.09      1.54 o 
   7   6  11        2.80        0.36      1.23 o 
   8   6  11       25.20       29.90      2.85 o 
  -3   7  11        0.30        0.68      1.30 o 
  -2   7  11        0.60        0.63      1.21 o 
  -1   7  11        1.74        1.85      1.45 o 
   0   7  11        8.92       11.29      1.77 o 
   1   7  11      202.48      192.91      7.77 o 
   2   7  11        9.67       10.17      3.09 o 
   3   7  11        2.22        0.76      1.71 o 
   4   7  11        0.65        0.76      1.11 o 
   5   7  11        0.99        0.18      2.18 o 
   6   7  11        0.01        0.55      1.14 o 
   7   7  11       20.89       20.05      2.00 o 
  -2   8  11        2.28        0.34      1.88 o 
  -1   8  11        0.65        0.06      1.32 o 
   0   8  11       57.55       58.15      3.51 o 
   1   8  11       85.36       76.31      4.03 o 
   2   8  11        1.00       -0.57      1.79 o 
   3   8  11        5.20        4.59      1.50 o 
   4   8  11        3.37        2.07      1.33 o 
   5   8  11        1.33        0.88      1.36 o 
   6   8  11        0.45        1.10      2.35 o 
   7   8  11        6.74        7.57      1.70 o 
  -1   9  11        0.47        1.49      1.47 o 
   0   9  11        1.07        0.99      1.36 o 
   1   9  11        2.61        4.18      1.59 o 
   2   9  11        0.32       -0.24      1.33 o 
   3   9  11        7.86        4.69      1.61 o 
   4   9  11        0.14        0.27      1.41 o 
   5   9  11        3.59        5.39      1.71 o 
  -2  -6  12        0.09        1.89      2.58 o 
  -1  -6  12        2.17        1.93      2.08 o 
   0  -6  12        1.76        0.77      1.83 o 
   1  -6  12       11.92       14.78      4.13 o 
   2  -6  12        8.12       13.07      3.84 o 
   3  -6  12        3.04        4.98      3.59 o 
  -3  -5  12        5.78        4.61      2.88 o 
  -2  -5  12        1.39        0.50      2.29 o 
  -1  -5  12        1.80        1.81      2.21 o 
   0  -5  12        0.05       -1.62      1.62 o 
   1  -5  12        9.58        9.52      3.50 o 
   2  -5  12       17.69       23.58      4.29 o 
   3  -5  12        0.49       -0.06      1.56 o 
   4  -5  12        2.59        6.00      1.77 o 
  -4  -4  12        0.73       -0.66      2.95 o 
  -3  -4  12        6.93        6.35      3.08 o 
  -2  -4  12        1.58       -0.62      2.33 o 
  -1  -4  12        0.88        0.18      2.12 o 
   0  -4  12        0.04        0.53      3.08 o 
   1  -4  12        0.01        0.64      2.74 o 
   2  -4  12        0.04       -0.19      1.32 o 
   3  -4  12        5.59        4.58      1.69 o 
   4  -4  12        0.46       -2.12      2.12 o 
   5  -4  12        3.12        7.04      1.82 o 
  -4  -3  12        7.87        7.99      2.61 o 
  -3  -3  12       18.23       19.79      2.26 o 
  -2  -3  12        9.20        9.76      2.88 o 
  -1  -3  12        6.79        8.86      2.54 o 
   0  -3  12        3.70        5.05      2.86 o 
   1  -3  12        0.13        0.43      1.24 o 
   2  -3  12        0.01       -1.13      1.21 o 
   3  -3  12        1.25        1.84      1.46 o 
   4  -3  12        2.01        1.25      1.43 o 
   5  -3  12        2.49        2.23      1.50 o 
   6  -3  12        1.71        2.37      1.60 o 
  -5  -2  12        0.39        0.76      1.71 o 
  -4  -2  12        7.91       10.37      1.95 o 
  -3  -2  12       22.54       28.13      5.11 o 
  -2  -2  12        5.80        6.38      1.61 o 
   1  -2  12       26.48       30.78      2.47 o 
   2  -2  12       51.28       56.92      5.66 o 
   3  -2  12       15.25       19.06      2.15 o 
   4  -2  12       42.94       48.06     11.52 o 
   5  -2  12       16.20       19.36      3.75 o 
   6  -2  12        4.08        4.00      1.54 o 
   7  -2  12        0.04        1.38      1.57 o 
  -5  -1  12        3.30        3.64      2.28 o 
  -4  -1  12        2.46        1.67      1.61 o 
  -3  -1  12        0.09        1.43      1.35 o 
  -2  -1  12        0.95        0.81      1.34 o 
  -1  -1  12        0.30        1.48      1.64 o 
   0  -1  12        8.67        6.41      1.57 o 
   1  -1  12        3.92        4.51      1.42 o 
   2  -1  12       17.48       16.54      3.25 o 
   3  -1  12       45.80       44.50      5.36 o 
   4  -1  12       45.89       45.83      5.51 o 
   5  -1  12       14.06       14.29      1.93 o 
   6  -1  12        0.00        0.79      1.29 o 
   7  -1  12        0.17       -1.25      1.69 o 
  -5   0  12        0.00        3.07      1.82 o 
  -4   0  12        1.28        1.58      1.66 o 
  -3   0  12        0.59        1.44      1.39 o 
  -2   0  12        2.76        6.37      2.03 o 
  -1   0  12       27.56       24.61      2.08 o 
   0   0  12        2.27        2.27      1.08 o 
   1   0  12        2.18        2.81      1.20 o 
   2   0  12       23.51       23.63      2.15 o 
   3   0  12      227.34      228.57     14.20 o 
   4   0  12       96.69       93.18      8.23 o 
   5   0  12        2.10        0.94      1.46 o 
   6   0  12        0.90        1.04      1.25 o 
   7   0  12        2.58        5.62      4.50 o 
   8   0  12        0.46        3.43      2.53 o 
  -5   1  12        0.22        0.71      1.74 o 
  -4   1  12        0.62        0.77      1.55 o 
  -3   1  12       10.89        8.27      2.42 o 
  -2   1  12        0.01       -0.30      1.52 o 
  -1   1  12        8.18        6.90      1.46 o 
   0   1  12        3.30        1.40      1.09 o 
   1   1  12        0.88        1.46      1.04 o 
   2   1  12        0.12        0.69      1.53 o 
   3   1  12        0.14        0.76      0.98 o 
   4   1  12       15.04       12.75      1.86 o 
   5   1  12        3.40        3.72      1.44 o 
   6   1  12        2.65        3.07      1.46 o 
   7   1  12       16.28       22.43      3.25 o 
   8   1  12        6.84        8.34      1.96 o 
  -5   2  12        0.12       -2.32      2.32 o 
  -4   2  12        1.09        0.76      1.54 o 
  -3   2  12        2.55        4.21      1.44 o 
  -2   2  12       10.72       14.96      1.85 o 
  -1   2  12        8.31        8.95      1.50 o 
   0   2  12        0.11       -0.24      1.01 o 
   1   2  12        0.09        0.43      2.15 o 
   2   2  12        1.30        2.06      1.09 o 
   3   2  12        5.82       10.98      1.51 o 
   4   2  12        0.76       -0.75      1.09 o 
   5   2  12        0.38        1.12      1.18 o 
   6   2  12        0.62        1.35      1.19 o 
   7   2  12        0.07       -0.65      1.16 o 
   8   2  12       61.36       66.64      4.05 o 
  -5   3  12        0.35        3.72      2.43 o 
  -4   3  12        0.29       -0.04      1.97 o 
  -3   3  12        0.01       -0.71      1.27 o 
  -2   3  12        8.80        7.69      1.57 o 
  -1   3  12        4.71        3.31      1.30 o 
   0   3  12        7.79        8.66      1.46 o 
   1   3  12        0.26       -0.87      0.87 o 
   2   3  12       21.33       21.75      1.98 o 
   3   3  12        2.05        2.90      1.15 o 
   4   3  12       32.23       26.68      1.87 o 
   5   3  12       11.93       13.12      1.48 o 
   6   3  12        2.59        1.74      1.31 o 
   7   3  12        1.58        0.78      1.38 o 
   8   3  12        5.28        4.26      1.67 o 
  -4   4  12        4.01        4.65      2.23 o 
  -3   4  12        0.26       -0.72      2.29 o 
  -2   4  12        1.54        4.83      1.43 o 
  -1   4  12        0.22       -0.23      1.13 o 
   0   4  12        9.17        9.47      1.59 o 
   1   4  12        0.02        0.31      1.07 o 
   2   4  12        0.55        0.03      1.02 o 
   3   4  12       12.31       17.79      1.82 o 
   4   4  12       49.32       41.22      2.70 o 
   5   4  12       45.86       39.23      2.31 o 
   6   4  12        0.76        2.91      1.20 o 
   7   4  12       19.59       24.36      2.54 o 
   8   4  12        5.07        5.98      1.91 o 
  -4   5  12        9.53       12.34      2.04 o 
  -3   5  12        2.18        1.42      1.36 o 
  -2   5  12        1.89        2.85      1.42 o 
  -1   5  12        4.55        4.34      1.46 o 
   0   5  12        7.15        6.51      1.52 o 
   1   5  12        0.00       -1.02      1.20 o 
   2   5  12        0.04        0.58      1.13 o 
   3   5  12        2.88        2.13      1.20 o 
   4   5  12        0.00       -0.58      0.99 o 
   5   5  12        1.54        2.01      1.21 o 
   6   5  12        0.01        0.22      1.09 o 
   7   5  12        1.05        1.80      1.25 o 
  -3   6  12        0.02        0.22      1.45 o 
  -2   6  12        6.59        7.68      2.33 o 
  -1   6  12        6.15        8.92      2.13 o 
   0   6  12        2.16        1.73      1.36 o 
   1   6  12        3.18        1.45      1.30 o 
   2   6  12        5.05        2.19      2.13 o 
   3   6  12        1.29        0.66      1.14 o 
   4   6  12        0.30        1.15      1.23 o 
   5   6  12        0.00        1.09      1.17 o 
   6   6  12        0.27        0.43      1.19 o 
   7   6  12        1.01        1.35      1.34 o 
  -2   7  12        0.09        1.80      1.63 o 
  -1   7  12        7.87        8.55      1.75 o 
   0   7  12       64.05       69.33      7.19 o 
   1   7  12       28.17       27.54      2.54 o 
   2   7  12        0.73       -1.21      1.21 o 
   3   7  12        2.15       -0.13      1.24 o 
   4   7  12        3.27        7.16      2.55 o 
   5   7  12        0.02        0.24      1.24 o 
   6   7  12        0.21       -0.55      1.29 o 
   0   8  12       23.27       32.41      4.73 o 
   1   8  12       43.28       52.30      3.43 o 
   2   8  12       12.17        9.03      1.92 o 
   3   8  12        5.83        6.15      2.46 o 
   4   8  12        0.00       -1.19      1.27 o 
   5   8  12        0.01        0.61      1.43 o 
  -2  -4  13        0.01        0.64      2.38 o 
   1  -4  13        0.03       -1.99      3.36 o 
   2  -4  13        0.35       -3.08      3.08 o 
   3  -4  13        5.11        6.49      1.89 o 
   1  -3  13        0.12        1.28      3.02 o 
   2  -3  13        2.25        4.18      1.61 o 
   3  -3  13        5.22        6.25      1.76 o 
   4  -3  13        9.36       14.88      2.21 o 
  -3  -2  13        7.52        6.35      1.89 o 
   1  -2  13        4.32        4.59      1.81 o 
   2  -2  13       22.39       27.24      2.59 o 
   3  -2  13        3.12        5.42      1.70 o 
   4  -2  13        5.26        6.70      1.73 o 
   5  -2  13        0.19       -1.27      1.27 o 
  -3  -1  13        2.42        0.11      2.03 o 
  -2  -1  13        0.89        2.40      2.01 o 
  -1  -1  13        5.09        5.51      2.22 o 
   0  -1  13        1.44        3.66      1.87 o 
   1  -1  13       19.44       21.89      2.86 o 
   2  -1  13      127.65      138.22      6.34 o 
   3  -1  13      102.49      108.30      9.68 o 
   4  -1  13       25.95       27.90      2.58 o 
   5  -1  13       19.08       19.89      2.37 o 
   6  -1  13        3.83        2.26      1.64 o 
  -3   0  13        0.96        0.78      2.10 o 
  -2   0  13        1.63        4.32      2.21 o 
  -1   0  13        4.22        5.73      2.19 o 
   0   0  13        4.36        5.13      1.48 o 
   1   0  13        0.36        0.28      1.58 o 
   2   0  13       51.22       61.40      4.78 o 
   3   0  13       19.01       22.51      2.38 o 
   4   0  13       20.04       20.76      2.32 o 
   5   0  13        5.47        4.85      1.62 o 
   6   0  13        6.77        7.64      1.75 o 
  -3   1  13       11.56        9.89      2.69 o 
  -2   1  13        7.83        5.62      2.38 o 
  -1   1  13        0.04        0.48      1.23 o 
   0   1  13        0.03        0.42      1.18 o 
   1   1  13        0.85        1.38      1.19 o 
   2   1  13        1.73       -0.48      1.09 o 
   3   1  13        0.06        0.46      1.44 o 
   4   1  13       20.44       24.27      2.41 o 
   5   1  13       31.60       30.56      2.66 o 
   6   1  13        3.25        5.17      1.59 o 
  -3   2  13        3.81        3.84      2.65 o 
  -2   2  13        6.98        5.52      1.58 o 
  -1   2  13        0.85       -0.04      1.16 o 
   0   2  13        1.78        1.72      1.27 o 
   1   2  13        0.65        0.63      1.11 o 
   2   2  13        0.40       -0.25      1.09 o 
   3   2  13       10.81       11.80      1.69 o 
   4   2  13       10.03        9.78      1.78 o 
   5   2  13        0.97        1.92      1.45 o 
   6   2  13        0.01        1.46      1.35 o 
  -3   3  13        1.83        0.90      1.55 o 
  -2   3  13        1.63        1.66      1.41 o 
  -1   3  13        2.85        4.32      1.47 o 
   0   3  13        2.96        2.71      1.34 o 
   1   3  13        0.66        0.32      1.16 o 
   2   3  13        0.27        0.73      1.13 o 
   3   3  13        0.07        0.92      1.17 o 
   4   3  13       17.97       19.95      2.43 o 
   5   3  13        1.63        0.16      1.25 o 
   6   3  13        3.92        4.17      1.66 o 
  -2   4  13        0.24        1.01      1.48 o 
  -1   4  13        0.18        1.51      1.35 o 
   0   4  13        6.11        5.98      1.58 o 
   1   4  13        8.24        7.85      1.58 o 
   2   4  13        8.92        8.53      1.63 o 
   3   4  13        1.54        2.46      1.29 o 
   4   4  13       27.99       27.39      2.41 o 
   5   4  13        1.20        1.59      1.24 o 
   6   4  13        3.88        5.18      3.62 o 
  -2   5  13        7.75        9.98      1.93 o 
  -1   5  13        0.33        4.06      2.56 o 
   0   5  13        9.10       13.78      1.96 o 
   1   5  13        0.24       -1.20      1.20 o 
   2   5  13        0.29       -0.28      1.16 o 
   3   5  13        6.80        4.79      1.44 o 
   4   5  13       36.73       33.19      2.57 o 
   5   5  13        7.22        3.60      1.43 o 
   6   5  13        0.92        1.37      1.44 o 
  -1   6  13        6.81        5.08      1.71 o 
   0   6  13        4.55        3.87      1.62 o 
   1   6  13        1.27        1.39      1.50 o 
   2   6  13        0.08        1.20      1.33 o 
   3   6  13        0.00       -1.28      1.28 o 
   4   6  13        1.68        0.65      1.61 o 
   5   6  13        0.43       -0.09      2.41 o 
   1   7  13       47.96       51.16      3.50 o 
   2   7  13        4.17        4.66      1.72 o 
   3   7  13        0.20        0.30      1.39 o 
   2  -2  14        9.80       13.50      2.74 o 
   1  -1  14        4.73        6.23      2.22 o 
   2  -1  14       25.88       28.90      3.57 o 
   3  -1  14        0.15        1.00      1.81 o 
  -1   0  14        0.02       -1.71      1.87 o 
   0   0  14        1.01        2.61      1.99 o 
   1   0  14       13.21       13.77      2.69 o 
   2   0  14       32.62       31.18      3.52 o 
   3   0  14        9.45        9.30      2.37 o 
   4   0  14        1.50        3.81      1.64 o 
  -1   1  14        1.70        4.41      2.33 o 
   0   1  14        1.87        3.55      1.50 o 
   1   1  14       10.78       15.03      1.96 o 
   2   1  14        3.41        1.03      1.85 o 
   3   1  14        2.79        7.68      2.17 o 
   4   1  14        0.00       -0.02      1.67 o 
  -1   2  14        4.85        3.63      1.67 o 
   0   2  14        6.06        6.52      1.65 o 
   1   2  14       14.59       17.11      2.01 o 
   2   2  14       13.16       17.68      2.08 o 
   3   2  14        0.68        1.49      1.83 o 
   4   2  14        4.68        4.87      2.06 o 
  -1   3  14        0.13       -0.03      1.43 o 
   0   3  14        7.53        8.50      1.80 o 
   1   3  14        2.42        1.95      1.43 o 
   2   3  14        2.39        2.88      1.38 o 
   3   3  14        7.02        8.35      1.73 o 
   4   3  14        4.16        8.31      2.35 o 
   0   4  14        2.96        3.44      2.21 o 
   1   4  14        4.98        8.58      1.77 o 
   2   4  14        0.36       -0.08      1.33 o 
   3   4  14        0.50        0.75      1.32 o 
   4   4  14       16.93       15.88      2.13 o 
                                                 
